# Supplementary material for: Genomic evidence of lung carcinogenesis associated with coal smoke in Xuanwei area, China
Source: Natl Sci Rev. 2021 Aug 16;8(12):nwab152. doi: 10.1093/nsr/nwab152 (PMC8692936; doi:10.1093/nsr/nwab152)
Supplement: nwab152_Supplemental_Files [file nwab152_supplemental_files.zip › Supplementary_Table4.xlsx]

## Sheet: Sheet1
Supplementary_Table4: Collections of LUAD specific driver genes.
Imielinski, M. et al. Mapping the hallmarks of lung adenocarcinoma with massively parallel sequencing. Cell 150, 1107–1120 (2012).	The Cancer Genome Atlas Research Network. Comprehensive molecular profiling of lung adenocarcinoma. Nature 511, 543–550 (2014).	Campbell, J. D. et al. Distinct patterns of somatic genome alterations in lung adenocarcinomas and squamous cell carcinomas. Nat. Genet. 48, 607–616 (2016).	Wu, K. et al. Frequent alterations in cytoskeleton remodelling genes in primary and metastatic lung adenocarcinomas. Nat. Commun. 6, 10131 (2015).	Lawrence, M. S. et al. Mutational heterogeneity in cancer and the search for new cancer-associated genes. Nature 499, 214–218 (2013).	Ding, L. et al. Somatic mutations affect key pathways in lung adenocarcinoma. Nature 455, 1069–1075 (2008).	Govindan, R. et al. Genomic landscape of non-small cell lung cancer in smokers and never-smokers. Cell 150, 1121–1134 (2012).	Lawrence, M. S. et al. Discovery and saturation analysis of cancer genes across 21 tumour types. Nature 505, 495–501 (2014).	Kandoth, C. et al. Mutational landscape and significance across 12 major cancer types. Nature 502, 333–339 (2013).	Jianbin Chen et al., Genomic landscape of lung adenocarcinoma in East Asians. Nature gentics, 52, pages177–186(2020)	Xu-Chao Zhang et al., Comprehensive genomic and immunological characterization of Chinese non-small cell lung cancer patients. Nature communications, (2019) 10:1772	XWFA
TP53	TP53	TP53	TP53	TP53	TP53	ALK	TP53	TP53	EGFR	TP53	EGFR
KRAS	KRAS	KRAS	EGFR	KEAP1	KRAS	APC	KRAS	KRAS	TP53	EGFR	TP53
EGFR	KEAP1	KEAP1	LRP1B	NFE2L2	STK11	BRAF	KEAP1	KEAP1	KRAS	ZFHX4	RBM10
STK11	STK11	EGFR	KRAS	CDKN2A	EGFR	EGFR	EGFR	EGFR	RBM10	CACNA1E	LONRF3
KEAP1	EGFR	STK11	PTPRD	PIK3CA	LRP1B	EPHA2	STK11	STK11	APC	UNC80	KRAS
ATM	NF1	SMARCA4	PIK3CA	PTEN	NF1	EPHA3	NF1	MALAT1	PARP4	DENND1A	KLK14
NF1	BRAF	RBM10	RHPN2	RB1	APC	EPHA4	SMARCA4	CRIPAK	KEAP1	TPTE	MCF2
SMARCA4	SETD2	RB1	STK11	MLL2	EPHA3	ERBB4	BRAF	HGF	EPRS	IQSEC2	FAM101A
ARID1A	RBM10	NF1	GLI3	NOTCH1	PTPRD	FGFR1	CDKN2A	SETBP1	STK11	KRAS	POTEC
BRAF	MGA	ARID1A	BRAF	FBXW7	CDKN2A	ITK	MET	NF1	LYST	BAGE2	SLC39A5
RBM10	MET	BRAF	FLT1	HLA-A	ERBB4	JAK2	RBM10	EPHB6	PIK3CA	PAPPA2	CDX4
SETD2	ARID1A	ERBB2	MRC2		KDR	JAK3	PIK3CA	EPHA3	RHPN2	HCN1	NKX2-1
PIK3CA	PIK3CA	SETD2	SMAD2		FGFR4	KRAS	RIT1	CDKN2A	RB1	DUSP27	TRERF1
CBL	SMARCA4	MGA	APC		NTRK1	LRP1B	U2AF1	TSHZ3	CTNNB1	TNR	PRSS55
FBXW7	RB1	FTSJD1	KEAP1		RB1	LTK	ATM	TLR4	BRAF	TMEM132C	SPTLC3
PPP2R1A	CDKN2A	MET	ATF7IP		NTRK3	MET	ARID1A	NAV3	NF1	PTCHD2	TPRN
RB1	U2AF1	ATM	ITIH5		EPHA5	NF1	SLC4A5		SETD2	POTEH
SMAD4	RIT1	CDKN2A	IQGAP3		PDGFRA	ROS1	RB1		MGA	CDH22
CTNNB1		U2AF1	MET		GNAS	STK11	ERBB2		SMAD4	PEG3
U2AF1		RIT1	ERBB2		LTK	TP53	MAP2K1		PTEN	KEAP1
KIAA0427		DOT1L	TERT		INHBA	ABCB5	STX2		ATF7IP	CAPN12
PTEN		ARID2			PAK3	CFTR	NBPF1		NCOR2	ZNF799
BRD3		SMAD4			ZMYND10	DACH1			MET	PTPRN
FGFR3		PTPRU			NRAS	RELN			ZMYM2	OR2W5
GOPC		CTNNB1			SLC38A3				RASA1	OR2M5
		ARHGEF12							U2AF1	GABRG2
		APC							PBRM1	TPRX1
		KLHL5								SBSN
		PIK3CA								PDZD7
		PPP3CA
		ATF7IP
		KARS
		RAF1
		MLL3
		FANCM
		STIM1
		NRAS
		MAP2K1
																KMT2D
																KMT2C
