# Supplementary material for: Genomic evidence of lung carcinogenesis associated with coal smoke in Xuanwei area, China
Source: Natl Sci Rev. 2021 Aug 16;8(12):nwab152. doi: 10.1093/nsr/nwab152 (PMC8692936; doi:10.1093/nsr/nwab152)
Supplement: nwab152_Supplemental_Files [file nwab152_supplemental_files.zip › Supplementary_Table5.xlsx]

## Sheet: Sheet1
Supplementary_Table5: Gene level amplification and deletion in XWFA, TLSF and TLNF cohorts.
XWFA-amplification(sequenza)	XWFA-deletion(sequenza)	TLSF-amplification	TLSF-deletion	TLNF-amplification	TLNF-deletion	XWFA-amplification(ABSOLUTE)	XWFA-deletion(ABSOLUTE)
AP2A2	AP2A2	SIRPB1	LCE3C	SIRPB1	LCE3C	AP2A2	AP2A2
MUC2	MUC2	PLK2	FKBP1A	WDR1	ADAM3A	MUC2	MUC2
MUC6	MUC6	KRTAP9-9	SNPH	KRTAP9-9	ADAM9	MUC6	MUC6
TSPAN4	TSPAN4	WDR1	SIRPB1	PLK2	PLEKHA2	TSPAN4	TSPAN4
CHID1	CHID1	HLA-DRB5	SDCBP2	HRASLS	TM2D2	CHID1	CHID1
hsa-mir-30d	hsa-mir-942	HRASLS	SIRPG	HLA-DRB5	HTRA4	hsa-mir-30d	hsa-mir-942
hsa-mir-1208	hsa-mir-320b-1	PABPC1P2	NSFL1C	NEGR1	ADAM32	hsa-mir-1208	hsa-mir-320b-1
hsa-mir-1207	hsa-mir-4256	ADAM3A	SIRPD	SCAPER	ADAM5P	hsa-mir-1207	hsa-mir-4256
hsa-mir-1205	ADORA3	ADAM5P	SIRPB2	LCE1D	LOC100130964	hsa-mir-1205	ADORA3
hsa-mir-1204	AMPD1	FAM19A4	RAD21L1	FAM19A4	FAM106A	hsa-mir-1204	AMPD1
hsa-mir-548d-1	RHOC	WWOX	LOC100507495	PABPC1P2	USP32P2	hsa-mir-548d-1	RHOC
ADCY8	ATP1A1	NEGR1	FKBP1A-SDCBP2	DDX12P	LOC339240	ADCY8	ATP1A1
ANXA13	ATP5F1	GSTM1	FAM106A	PRSS2	LGALS9C	ANXA13	ATP5F1
HAS2	CAPZA1	LCE3C	USP32P2	TRY6	TAS2R43	HAS2	CAPZA1
KCNQ3	CASQ2	KIAA1217	LOC339240	GALNTL6	GSTT1	KCNQ3	CASQ2
MYC	CD2	MYADML	LGALS9C	ZDHHC11	GSTTP1	MYC	CD2
NDUFB9	CD58	LCE1D	ADAM3A	GSTTP1	LOC391322	NDUFB9	CD58
NOV	IGSF3	SCAPER	ADAM18	LCE3C	ETFA	NOV	IGSF3
TNFRSF11B	KCND3	DDX12P	ADAM5P	WWOX	RCN2	TNFRSF11B	KCND3
ENPP2	MOV10	PRSS2	LOC100130964	ASB3	TYRO3P	ENPP2	MOV10
POU5F1B	NGF	TRY6	hsa-mir-603	ADAM6	SCAPER	POU5F1B	NGF
PVT1	NHLH2	ASB3	KIAA1217	GRM8	ISL2	PVT1	NHLH2
ST3GAL1	NRAS	LINC00547	OTUD1	MYADML	hsa-mir-1268	ST3GAL1	NRAS
SLA	PTGFRN	GRM8	PTF1A	ADAM3A	hsa-mir-3118-6	SLA	PTGFRN
SNTB1	RAP1A	LOC647107	C10orf67	ADAM5P	OR4N4	SNTB1	RAP1A
SQLE	SLC16A1	OR4P4	MIR603	OR51A2	POTEB	SQLE	SLC16A1
TAF2	SYCP1	OR4S2	PRINS	GSTM1	OR4M2	TAF2	SYCP1
TG	TSHB	OR4C6	EPHB6	GRIK2	OR4N3P	TG	TSHB
COL14A1	WNT2B	OR51A2	PRSS1	UGT2B17	NF1P2	COL14A1	WNT2B
WISP1	CSDE1	ZDHHC11	PRSS2	NFKBIA	REREP3	WISP1	CSDE1
MTSS1	TTF2	OR4K5	TRPV6	PAX9	LOC727924	MTSS1	TTF2
KIAA0196	CD101	OR4K1	TRPV5	NKX2-1	MIR4509-1	KIAA0196	CD101
HHLA1	LRIG2	OR4N2	TRY6	NKX2-8	MIR4509-2	HHLA1	LRIG2
TRIB1	TSPAN2	OR4K2	GSTT1	MBIP	MIR4509-3	TRIB1	TSPAN2
NDRG1	BCAS2	OR4Q3	GSTTP1	BRMS1L	GSTM1	NDRG1	BCAS2
COLEC10	AP4B1	OR4M1	LOC391322	INSM2	FKBP1A	COLEC10	AP4B1
KHDRBS3	PHTF1	ADAM6	GSTM1	SLC25A21	SIRPB1	KHDRBS3	PHTF1
RNF139	WDR3	UGT2B17	MMP26	RALGAPA1	SIRPG	RNF139	WDR3
ZHX1	MAN1A2	GRIK2	OR51L1	SFTA3	NSFL1C	ZHX1	MAN1A2
ZHX2	DDX20	TAG	OR51A2	OR4P4	SIRPD	ZHX2	DDX20
EFR3A	PTPN22	LOC388692	ETFA	OR4S2	SIRPB2	EFR3A	PTPN22
LRRC6	TRIM33	GSTTP1	RCN2	OR4C6	LOC100507495	LRRC6	TRIM33
MTBP	RSBN1	FAM106A	TYRO3P	LINC00547	BTNL3	MTBP	RSBN1
MRPL13	GDAP2	USP32P2	SCAPER	MRGPRX1	OR4P4	MRPL13	GDAP2
ATAD2	FAM46C	LGALS9C	ISL2	FAM106A	OR4C11	ATAD2	FAM46C
ASAP1-IT1	ST7L	ERICH1	OR5L2	USP32P2	OR4S2	ASAP1-IT1	ST7L
ASAP1	SLC22A15	LOC100129138	OR4P4	LGALS9C	OR4C6	ASAP1	SLC22A15
FAM135B	CTTNBP2NL	ARSJ	OR4C11	BTNL3	OR5D14	FAM135B	CTTNBP2NL
PHF20L1	FAM212B	CSMD3	OR4S2	NSF	OR5L1	PHF20L1	FAM212B
FAM49B	OLFML3	GALNTL6	OR4C6	ARL17A	OR5D13	FAM49B	OLFML3
TRMT12	DCLRE1B	LOC643648	OR5D14	LRRC37A2	OR52N1	TRMT12	DCLRE1B
WDYHV1	WDR77	CES1P1	OR5L1	NSFP1	OR56B1	WDYHV1	WDR77
GSDMC	VTCN1	NKX2-1	OR5D18	ARL17B	OR52N4	GSDMC	VTCN1
ZFAT	SIKE1	MBIP	OR5D13	KIAA1217	OR52N5	ZFAT	SIKE1
DEPTOR	TRIM45	SFTA3	OR5D16	ARSJ	OR52N2	DEPTOR	TRIM45
DSCC1	VANGL1	ARAP2	MAF	LOC647107	OR52E6	DSCC1	VANGL1
DERL1	ATP1A1OS	KIAA1267	CLEC3A	hsa-mir-1208	EPHB6	DERL1	ATP1A1OS
TATDN1	MAB21L3	LOC644246	WWOX	hsa-mir-1207	KEL	TATDN1	MAB21L3
C8orf76	C1orf162	EIF3IP1	FAM75A6	hsa-mir-1205	PRSS1	C8orf76	C1orf162
FAM83A	SYT6	LOC389634	LOC642929	hsa-mir-1204	PRSS2	FAM83A	SYT6
WDR67	DENND2C	HLA-H	LOC643648	MYC	TRPV6	WDR67	DENND2C
HPYR1	HIPK1	PPYR1	CNTNAP3B	PVT1	TRPV5	HPYR1	HIPK1
MAL2	AKR7A2P1	GALNTL6	DEFB109P1	MIR1205	OR6W1P	MAL2	AKR7A2P1
FBXO32	MAGI3	MRGPRX1	DEFB130	MIR1206	OR9A2	FBXO32	MAGI3
ZNF572	FAM19A3	CD109	FAM66A	MIR1207	C7orf34	ZNF572	FAM19A3
TMEM71	PPM1J	BTNL3	LOC100133267	MIR1204	TRY6	TMEM71	PPM1J
TMEM65	BCL2L15	DDX11	TRIM22	MIR1208	OR6V1	TMEM65	BCL2L15
LOC157381	LOC643441	LRRC37A	TRIM34	TAG	MTRNR2L6	LOC157381	LOC643441
FAM84B	MIR942	ARL17A	OR52N1	LOC390705	DEFB109P1	FAM84B	MIR942
FAM91A1	LOC100129269	LRRC37A2	TRIM5	LOC389634	DEFB130	FAM91A1	LOC100129269
NSMCE2	LOC100287722	NSFP1	TRIM78P	FERD3L	FAM66A	NSMCE2	LOC100287722
LOC286094	MIR320B1	ARL17B	TRIM6	FAM27C	LOC100133267	LOC286094	MIR320B1
KLHL38	MIR4256	HERC2P3	OR56B1	DUSP22	MAF	KLHL38	MIR4256
MIR30B	LOC100506343	hsa-mir-26a-2	OR52N4	LOC100129138	CLEC3A	MIR30B	LOC100506343
MIR30D	FOLH1	CDK4	OR52N5	hsa-mir-1279	WWOX	MIR30D	FOLH1
FER1L6-AS1	OR5I1	CYP27B1	OR52N2	CPM	CDKN2A	FER1L6-AS1	OR5I1
ZFAT-AS1	OR5L2	B4GALNT1	OR52E6	LYZ	CDKN2B	ZFAT-AS1	OR5L2
HAS2-AS1	TRIM48	KIF5A	TRIM6-TRIM34	MDM2	MTAP	HAS2-AS1	TRIM48
FER1L6	OR8J3	METTL1	BTNL3	RAP1B	C9orf53	FER1L6	OR8J3
LOC727677	OR4P4	TSPAN31	TAS2R43	YEATS4	DMRTA1	LOC727677	OR4P4
LOC728724	OR4C15	TSFM	hsa-mir-548t	CCT2	CDKN2B-AS1	LOC728724	OR4C15
OC90	OR4A5	CTDSP2	HMGB2	FRS2	TRH	OC90	OR4A5
LOC100130231	OR4A16	AVIL	SAP30	CPSF6	TMCC1	LOC100130231	OR4A16
LOC100131726	OR4A15	OS9	HAND2	SLC35E3	ALG1L2	LOC100131726	OR4A15
MIR1205	SPRYD5	METTL21B	SCRG1	NUP107	LOC100507032	MIR1205	SPRYD5
MIR1206	OR4C46	SLC26A10	GALNT7	RAB3IP	LRRC37A	MIR1206	OR4C46
MIR1207	OR8I2	PIP4K2C	NBLA00301	BEST3	ARL17A	MIR1207	OR8I2
MIR1204	LOC120824	XRCC6BP1	GALNTL6	LRRC10	ARL17B	MIR1204	LOC120824
MIR1208	OR8U1	2021-03-09	LOC100506122	MIR1279	UGT2B4	MIR1208	OR8U1
LOC100507117	OR4C16	ARHGEF25	RHD	SNORA70G	UGT2B11	LOC100507117	OR4C16
ZHX1-C8ORF76	OR4C11	AGAP2	TRH	MIR3913-2	UGT2B28	ZHX1-C8ORF76	OR4C11
MIR4663	OR4S2	DTX3	ALG1L2	MIR3913-1	MMP26	MIR4663	OR4S2
PCAT1	OR4C6	MIR26A2	FAM86HP	LOC100507250	OR51G1	PCAT1	OR4C6
hsa-mir-3172	OR5D14	LOC100130776	LOC100507032	ARAP2	OR51G2	hsa-mir-3172	OR5D14
hsa-mir-624	OR5L1	LOC100506844	TAG	CSMD3	OR51L1	hsa-mir-624	OR5L1
ARHGAP5	OR5D18	HLA-B	CD22	DOCK5	OR51A4	ARHGAP5	OR5D18
CFL2	OR7E5P	LOC390705	FFAR1	KC6	OR51A2	CFL2	OR7E5P
COCH	OR5AS1	IMPG1	FFAR3	IRAK1BP1	UGT2B17	COCH	OR5AS1
FKBP3	OR8K5	LOC283914	FFAR2	EIF3IP1	CES1P1	FKBP3	OR8K5
GPR33	OR5T2	ALG1L2	KRTDAP	hsa-mir-1268	CES1P2	GPR33	OR5T2
FOXA1	OR8H1	HCN1	LOC100128682	hsa-mir-3118-6	FAM75A6	FOXA1	OR8H1
CTAGE5	OR8K3	ANKRD20A3	UGT2B4	OR4N4	LOC642929	CTAGE5	OR8K3
NFKBIA	OR8J1	hsa-mir-30d	UGT2B11	POTEB	LOC643648	NFKBIA	OR8J1
PAX9	OR5R1	hsa-mir-1208	UGT2B28	OR4M2	CNTNAP3B	PAX9	OR5R1
PNN	OR5M3	hsa-mir-1207	hsa-mir-1324	OR4N3P	OR2T34	PNN	OR5M3
PSMA6	OR5M8	hsa-mir-1205	FAM86DP	NF1P2	OR2T10	PSMA6	OR5M8
SRP54	OR5M11	hsa-mir-1204	MIR1324	LOC646214	OR2T11	SRP54	OR5M11
SSTR1	OR5AR1	ADCY8	MIR4444-1	CXADRP2	OR2T29	SSTR1	OR5AR1
NKX2-1	OR10AG1	KCNQ3	HLA-G	REREP3	OR2T27	TWIST1	OR10AG1
GEMIN2	OR5J2	MYC	HLA-H	LOC727924	OR2T35	DNAH11	OR5J2
AKAP6	OR4C13	POU5F1B	HCG4	MIR4509-1	hsa-mir-603	TAX1BP1	OR4C13
KIAA0391	OR4C12	PTK2	HCG4B	MIR4509-2	MSRB2	SKAP2	OR4C12
SEC23A	LOC283116	PVT1	LOC554223	MIR4509-3	KIAA1217	CREB5	LOC283116
AP4S1	OR5F1	ST3GAL1	UGT2B17	ALG1L2	ARHGAP21	NFE2L3	OR5F1
BAZ1A	OR5AP2	SLA	DUSP22	CCL3L1	OTUD1	HDAC9	OR5AP2
FAM179B	OR5D13	TG	hsa-mir-31	TBC1D3B	PTF1A	RAPGEF5	OR5D13
HECTD1	OR5D16	WISP1	CDKN2A	CCL3L3	C10orf67	SCRN1	OR5D16
HEATR5A	OR5W2	HHLA1	CDKN2B	HYDIN	MIR603	KIAA0087	OR5W2
NKX2-8	OR8H2	NDRG1	MTAP	PPYR1	PRINS	TRIL	OR8H2
STRN3	OR8H3	KHDRBS3	C9orf53	FFAR3	OR4K5	NOD1	OR8H3
MBIP	OR5T3	EFR3A	DMRTA1	EGFR	OR11H2	GPNMB	OR5T3
KLHL28	OR5T1	LRRC6	IFNE	SEC61G	OR4K1	AGR2	OR5T1
PPP2R3C	OR8K1	EIF2C2	MIR31	LANCL2	OR4K15	IGF2BP3	OR8K1
PRPF39	OR5M9	ASAP1-IT1	CDKN2B-AS1	VOPP1	OR4K14	PPP1R17	OR5M9
EAPP	OR5M10	ASAP1	TAS2R38	VSTM2A	OR4L1	NUPL2	OR5M10
FANCM	OR5M1	FAM135B	SSBP1	LOC285878	OR4N2	HIBADH	OR5M1
SNX6	OR4A47	PHF20L1	MGAM	LOC388692	OR4K2	INMT	OR4A47
NPAS3	LOC440040	KCNK9	CLEC5A	hsa-mir-647	OR4K13	CBX3	LOC440040
NUBPL	LOC440041	FAM49B	TAS2R3	hsa-mir-4326	OR4Q3	SNX13	LOC440041
FSCB	LOC441601	CHRAC1	TAS2R4	hsa-mir-124-3	OR4M1	OSBPL3	LOC441601
BRMS1L	TRIM64C	GSDMC	TAS2R5	CHRNA4	POTEM	TSPAN13	TRIM64C
INSM2	LOC646813	ZFAT	AGK	COL9A3	hsa-mir-135a-1	BZW2	LOC646813
ARHGAP5-AS1	CRIP1	TRAPPC9	KIAA1147	EEF1A2	ACY1	SNX10	CRIP1
SLC25A21	CRIP2	HPYR1	LOC93432	NPBWR2	ALAS1	TRA2A	CRIP2
EGLN3	ELK2AP	TMEM71	OR9A4	KCNQ2	DUSP7	MPP6	ELK2AP
C14orf126	ADAM6	COL22A1	PRSS37	MYT1	GRM2	CYCS	ADAM6
MIA2	KIAA0125	LOC286094	FLJ40852	OPRL1	ITIH1	CPVL	KIAA0125
C14orf28	TMEM121	MIR30B	WEE2	PTK6	ITIH3	TOMM7	TMEM121
TRAPPC6B	C14orf80	MIR30D	LOC100124692	SRMS	ITIH4	FKBP14	C14orf80
MIPOL1	LINC00226	ZFAT-AS1	MOXD2P	TCEA2	RPL29	CDCA7L	LINC00226
LRFN5	LINC00221	LOC727677	hsa-mir-570	TPD52L2	NEK4	KLHL7	LINC00221
CLEC14A	HLA-DQA1	LOC728724	APOD	TNFRSF6B	TNNC1	STK31	HLA-DQA1
SPTSSA	HLA-DRA	OC90	MIR570	ARFRP1	MANF	ANKMY2	HLA-DRA
RALGAPA1	HLA-DRB1	MIR1205	SDHAP2	RGS19	BAP1	NEUROD6	HLA-DRB1
SFTA3	HLA-DRB5	MIR1206	EYA1	TCFL5	RRP9	NPVF	HLA-DRB5
FBXO33	HLA-DRB6	MIR1207	MSC	OGFR	VPRBP	GGCT	HLA-DRB6
IGBP1P1	BTNL2	MIR1204	LRRC37A	DIDO1	PARP3	FAM188B	BTNL2
LOC283547	HCG23	MIR1208	ARL17A	PRPF6	NISCH	FAM126A	HCG23
FAM177A1	hsa-mir-31	LOC100507117	LRRC37A2	GMEB2	TWF2	PLEKHA8	hsa-mir-31
MIR624	hsa-mir-491	PCAT1	NSFP1	STMN3	RAD54L2	CCDC126	hsa-mir-491
SNORD127	hsa-mir-3152	LRGUK	ARL17B	RTEL1	STAB1	C7orf30	hsa-mir-3152
LOC100129794	hsa-mir-101-2	OR52N5	hsa-mir-1268	SOX18	ABHD14A	C7orf31	hsa-mir-101-2
LOC100288846	PLIN2	SFSWAP	hsa-mir-3118-6	YTHDF1	POC1A	AGR3	PLIN2
LOC100506071	CDKN2A	FFAR3	OR4N4	LIME1	DNAH1	PRPS1L1	CDKN2A
MIR4503	CDKN2B	FAM75A6	POTEB	UCKL1	GNL3	TWISTNB	CDKN2B
hsa-mir-550-1	DMRT1	CNTNAP3B	OR4M2	C20orf11	SPCS1	SP8	DMRT1
hsa-mir-196b	ELAVL2	CDH7	OR4N3P	PCMTD2	RBM15B	HOXA11-AS1	ELAVL2
hsa-mir-148a	MLANA	CCT6A	NF1P2	ARFGAP1	TEX264	JAZF1	MLANA
hsa-mir-1183	GLDC	EGFR	REREP3	SLC2A4RG	SFMBT1	DKFZP586I1420	GLDC
hsa-mir-3146	IFNA1	GBAS	LOC727924	ZNF512B	PHF7	C7orf41	IFNA1
hsa-mir-1302-6	IFNA2	HPVC1	MIR4509-1	COL20A1	TLR9	PRR15	IFNA2
ADCYAP1R1	IFNA4	PHKG1	MIR4509-2	SLC17A9	PBRM1	FERD3L	IFNA4
AHR	IFNA5	PSPH	MIR4509-3	LOC63930	GLT8D1	RPL23P8	IFNA5
AQP1	IFNA6	SEC61G	RAD52	C20orf195	SEMA3G	CCDC129	IFNA6
CHN2	IFNA7	SUMF2	WNK1	PPDPF	PCBP4	ZNRF2	IFNA7
CLK2P	IFNA8	CHCHD2	CES1P1	BIRC7	NT5DC2	TMEM196	IFNA8
CRHR2	IFNA10	MRPS17	RXFP2	DNAJC5	WDR82	STEAP1B	IFNA10
DFNA5	IFNA13	LANCL2	EEF1DP3	ZGPAT	ABHD14B	RPS2P32	IFNA13
EVX1	IFNA14	VOPP1	LOC284344	PRIC285	GPR62	C7orf71	IFNA14
GARS	IFNA16	VSTM2A	C14orf169	BHLHE23	IQCF1	ABCB5	IFNA16
GHRHR	IFNA17	DKFZp434L192	HEATR4	NKAIN4	GLYCTK	C7orf46	IFNA17
HNRNPA2B1	IFNA21	LOC285878	ACOT1	ZBTB46	PPM1M	MACC1	IFNA21
HOXA1	IFNA22P	2021-09-14	ZNF595	SAMD10	TMEM110	LOC401320	IFNA22P
HOXA2	IFNB1	ZNF713	ZNF718	ABHD16B	IQCF2	MIR148A	IFNB1
HOXA3	IFNW1	FKBP9L	ZNF876P	LINC00266-1	IQCF5	LOC441204	IFNW1
HOXA4	INSL4	LOC389493	ZNF732	C20orf201	MUSTN1	DPY19L2P3	INSL4
HOXA5	JAK2	LOC650226	CFHR1	LINC00176	IQCF3	MIR196B	JAK2
HOXA6	MLLT3	SNORA15	CFHR3	MIR124-3	MIRLET7G	WIPF3	MLLT3
HOXA7	MTAP	UXS1	RIT2	MIR647	MIR135A1	LOC646762	MTAP
HOXA9	NFIB	RHD	LOC284260	HAR1A	IQCF6	SNORD93	NFIB
HOXA10	PTPRD	DEFB109P1	DDT	HAR1B	C3orf78	MIR550A1	PTPRD
HOXA11	RFX3	FAM66A	GSTT2	UCKL1-AS1	SNORD19	JAZF1-AS1	RFX3
HOXA13	RLN1	KC6	MIF	MIR941-1	SNORD69	LOC100133311	RLN1
IL6	RLN2	CCNE1	SLC2A11	MIR941-4	SNORD19B	ZNRF2P2	RLN2
ITGB8	RPS6	UQCRFS1	DERL3	MIR941-2	C3orf74	HOTTIP	RPS6
NPY	SH3GL2	URI1	LOC284889	MIR941-3	IQCF4	MIR3146	SH3GL2
PDE1C	SLC1A1	POP4	GSTT2B	DPH3P1	ABHD14A-ACY1	MIR550B1	SLC1A1
SP4	SMARCA2	PLEKHF1	DDTL	LINC00029	TMEM110-MUSTN1	LRRC72	SMARCA2
TWIST1	SNAPC3	C19orf12	OR4K5	LOC100144597	TAG	LOC100506178	SNAPC3
DNAH11	TYRP1	LOC148145	OR11H2	FLJ16779	HLA-H	HOTAIRM1	TYRP1
TAX1BP1	VLDLR	LOC284395	OR4K1	MIR1914	HCG4B	LOC100506497	VLDLR
SKAP2	MPDZ	VSTM2B	OR4K15	MIR4326	PPYR1	INMT-FAM188B	MPDZ
CREB5	CER1	LOC100505835	OR4N2	MIR3196	FAM35B2	HOXA10-HOXA9	CER1
NFE2L3	PLAA	PRB2	OR4K2	LOC100505815	AGAP9	MIR550A3	PLAA
HDAC9	KIAA0020	DUSP22	OR4Q3	RTEL1-TNFRSF6B	LOC642826	KLHL7-AS1	KIAA0020
RAPGEF5	RCL1	ANKRD36B	OR4M1	TAS2R43	LOC643650	hsa-mir-647	RCL1
SCRN1	DMRT2	POTEH	ITIH1	PRH1-PRR4	FAM25C	hsa-mir-4326	DMRT2
KIAA0087	RRAGA	RRP7A	ITIH3	OR2A1	ANXA8	hsa-mir-124-3	RRAGA
TRIL	PSIP1	SERHL	ITIH4	OR2A7	ANXA8L1	hsa-mir-133a-2	PSIP1
NOD1	INSL6		PRKCD	OR2A20P	LOC728643	hsa-mir-3195	INSL6
GPNMB	KDM4C		TKT	OR2A42	FAM25B	hsa-mir-1257	KDM4C
AGR2	SLC24A2		SFMBT1	OR2A9P	FAM25G	CDH4	SLC24A2
IGF2BP3	RANBP6		RFT1	LOC728377	hsa-mir-1233-2	CHRNA4	RANBP6
PPP1R17	CD274		TMEM110	CTAGE4	hsa-mir-1233-1	COL9A3	CD274
NUPL2	AK3		MUSTN1	HLA-H	ACTC1	EEF1A2	AK3
HIBADH	C9orf53		TMEM110-MUSTN1	RHD	GJD2	NPBWR2	C9orf53
INMT	BNC2		BMS1P5	DEFB109P1	GOLGA8B	KCNQ2	BNC2
CBX3	HAUS6		FAM25C	FAM66A	MIR1233-1	LAMA5	HAUS6
SNX13	CNTLN		BMS1P1	OR52N1	MIR1233-2	MYT1	CNTLN
OSBPL3	KIAA1797		FRMPD2P1	OR52N5	RHD	NTSR1	KIAA1797
TSPAN13	C9orf68		FAM25B	LINC00221	hsa-mir-570	OPRL1	C9orf68
BZW2	CDC37L1		FAM25G	hsa-mir-922	APOD	PSMA7	CDC37L1
SNX10	DENND4C		LINC00226	hsa-mir-570	MUC20	PTK6	DENND4C
TRA2A	C9orf46		hsa-mir-1302-2	hsa-mir-3137	MIR570	RPS21	C9orf46
MPP6	KLHL9		OR4F5	hsa-mir-944	SDHAP2	SRMS	KLHL9
CYCS	KIAA1432		FAM138F	hsa-mir-28	APAF1	TAF4	KIAA1432
CPVL	DMRT3		FAM138A	hsa-mir-1248	ANKS1B	TCEA2	DMRT3
TOMM7	DMRTA1		WASH7P	hsa-mir-1224	IKBIP	TPD52L2	DMRTA1
FKBP14	LRRC19		LOC729737	hsa-mir-569	FAM71C	TNFRSF6B	LRRC19
CDCA7L	C9orf82		DDX11L1	hsa-mir-551b	hsa-mir-548t	OSBPL2	C9orf82
KLHL7	ERMP1		APAF1	hsa-mir-720	HMGB2	ARFRP1	ERMP1
STK31	IFT74		SLC25A3	hsa-mir-1263	SAP30	RGS19	IFT74
ANKMY2	PDCD1LG2		ANKS1B	hsa-mir-16-2	HAND2	TCFL5	PDCD1LG2
NEUROD6	GLIS3-AS1		IKBIP	hsa-mir-1280	SCRG1	ADRM1	GLIS3-AS1
NPVF	TPD52L3		FAM71C	hsa-mir-548i-1	GALNT7	OGFR	TPD52L3
GGCT	IL33		SNORA53	hsa-mir-544b	NBLA00301	DIDO1	IL33
FAM188B	C9orf123		hsa-mir-3156-3	hsa-mir-198	HSP90AA6P	HRH3	C9orf123
FAM126A	ADAMTSL1		ANKRD30BP2	hsa-mir-568	GALNTL6	PRPF6	ADAMTSL1
PLEKHA8	UHRF2		MIR3156-3	hsa-mir-567	LOC100506122	SS18L1	UHRF2
CCDC126	TTC39B		ATP4B	hsa-mir-4273	AMY1A	GTPBP5	TTC39B
C7orf30	FAM154A		GAS6	hsa-mir-1324	AMY1B	GMEB2	FAM154A
C7orf31	FREM1		GRK1	hsa-mir-1284	AMY1C	SLCO4A1	FREM1
AGR3	KIAA2026		TFDP1	hsa-mir-3136	AMY2A	STMN3	KIAA2026
PRPS1L1	KCNV2		CDC16	hsa-mir-4272	CD22	RTEL1	KCNV2
TWISTNB	GLIS3		RASA3	hsa-mir-135a-1	FFAR1	SOX18	GLIS3
SP8	C9orf93		UPF3A	hsa-mir-566	FFAR3	YTHDF1	C9orf93
HOXA11-AS1	TUSC1		CHAMP1	hsa-mir-4271	MAG	LIME1	TUSC1
JAZF1	LURAP1L		FAM70B	hsa-mir-191	USF2	UCKL1	LURAP1L
DKFZP586I1420	IFNE		FLJ44054	hsa-mir-711	LSR	C20orf11	IFNE
C7orf41	ZDHHC21		FLJ41484	hsa-mir-2115	HAMP	PCMTD2	ZDHHC21
PRR15	ACER2		LINC00552	hsa-mir-1226	FAM187B	C20orf20	ACER2
FERD3L	LOC389705		LOC100506394	hsa-mir-564	LOC100128682	ARFGAP1	LOC389705
RPL23P8	FLJ35024		hsa-mir-1826	hsa-mir-138-1	PIK3C3	SLC2A4RG	FLJ35024
CCDC129	FLJ41200		TP53TG3	hsa-mir-26a-1	RIT2	ZNF512B	FLJ41200
ZNRF2	PTPLAD2		SLC6A10P	hsa-mir-128-2	SYT4	COL20A1	PTPLAD2
TMEM196	PPAPDC2		LOC390705	hsa-mir-466	LOC284260	SLC17A9	PPAPDC2
STEAP1B	MIR101-2		LINC00273	hsa-mir-3135	OR2A1	LOC63930	MIR101-2
RPS2P32	MIR31		TP53TG3C	hsa-mir-563	OR2A7	C20orf195	MIR31
C7orf71	FLJ35282		TP53TG3B	hsa-mir-3134	OR2A20P	PPDPF	FLJ35282
ABCB5	MIR31HG		APOBEC3B	hsa-mir-4270	OR2A42	BIRC7	MIR31HG
C7orf46	MIR491		CBX6	hsa-mir-885	OR2A9P	DNAJC5	MIR491
MACC1	SCARNA8		APOBEC3A	AADAC	ARHGEF35	CABLES2	SCARNA8
LOC401320	CDKN2B-AS1		hsa-mir-1268	ACAA1	LOC728377	ZGPAT	CDKN2B-AS1
MIR148A	C9orf146		hsa-mir-3118-6	ACPP	CTAGE4	PRIC285	C9orf146
LOC441204	MIR3152		hsa-mir-3118-4	ACTL6A	ZNF595	BHLHE23	MIR3152
DPY19L2P3	LOC100506422		NBEAP1	ACVR2B	ZNF718	NKAIN4	LOC100506422
MIR196B	MIR4473		OR4N4	ACY1	ZNF876P	C20orf166	MIR4473
WIPF3	MIR4665		HERC2P3	ADCY5	ZNF732	GATA5	MIR4665
LOC646762	MIR4474		POTEB	ADPRH	FCAR	ZBTB46	MIR4474
SNORD93	hsa-mir-3167		LOC348120	AGTR1	KIR2DL4	SAMD10	hsa-mir-3167
MIR550A1	hsa-mir-100		OR4M2	AHSG	KIR2DS4	ABHD16B	hsa-mir-100
JAZF1-AS1	hsa-mir-4301		OR4N3P	ALAS1	KIR3DL1	LINC00266-1	hsa-mir-4301
LOC100133311	hsa-mir-34c		NF1P2	ALCAM	KIR3DL2	C20orf151	hsa-mir-34c
ZNRF2P2	hsa-mir-1260b		CHEK2P2	AMT	hsa-mir-1324	LSM14B	hsa-mir-1260b
HOTTIP	ACAT1		LOC646214	APEH	FAM86DP	C20orf201	ACAT1
MIR3146	ACRV1		CXADRP2	APOD	MIR1324	C20orf166-AS1	ACRV1
MIR550B1	BIRC2		GOLGA6L6	ARF4	MIR4444-1	LINC00176	BIRC2
LRRC72	BIRC3		LOC727924	RHOA	CFH	MIR1-1	BIRC3
LOC100506178	APLP2		GOLGA8C	ATP1B3	CFHR1	MIR124-3	APLP2
HOTAIRM1	APOA1		OR2T34	ATP2B2	CFHR3	MIR133A2	APOA1
LOC100506497	APOA4		OR2T10	ATP6V1A	MIR4735	MIR647	APOA4
INMT-FAM188B	APOC3		OR2T11	ATR	hsa-mir-2113	HAR1A	APOC3
HOXA10-HOXA9	ARCN1		OR2T29	BCHE	hsa-mir-4282	HAR1B	ARCN1
MIR550A3	ATM		OR2T27	BCL6	hsa-mir-30a	UCKL1-AS1	ATM
KLHL7-AS1	FXYD2		OR2T35	BDH1	hsa-mir-30c-2	MIR941-1	FXYD2
hsa-mir-647	CXCR5		DKFZP434L187	FOXL2	BAI3	MIR941-4	CXCR5
hsa-mir-4326	CASP1		CHRFAM7A	BTD	BCKDHB	MIR941-2	CASP1
hsa-mir-124-3	CASP4		ULK4P1	C3orf51	CCNC	MIR941-3	CASP4
hsa-mir-133a-2	CASP5		LOC653075	CACNA1D	CGA	LOC100127888	CASP5
hsa-mir-3195	CBL		ULK4P2	SLC25A20	CNR1	DPH3P1	CBL
hsa-mir-1257	CD3D		PRB1	CAMP	COL9A1	LINC00029	CD3D
CDH4	CD3E		LOC338817	CASR	COL12A1	LOC100144597	CD3E
CHRNA4	CD3G		PRB2	CAV3	COL19A1	FLJ16779	CD3G
COL9A3	CHEK1		hsa-mir-1299	CBLB	COX7A2	MIR1914	CHEK1
EEF1A2	CRYAB		CBWD5	CCK	EEF1A1	MIR1257	CRYAB
NPBWR2	DDX6		FOXD4L3	CD80	EPHA7	MIR4326	DDX6
KCNQ2	DDX10		FOXD4L4	CD86	GABRR1	MIR3196	DDX10
LAMA5	DLAT		LOC440896	ENTPD3	GABRR2	LOC100505815	DLAT
MYT1	DPAGT1		CBWD3	CD47	GRIK2	RTEL1-TNFRSF6B	DPAGT1
NTSR1	DRD2		PGM5P2	CDC25A	HTR1B	MIR4758	DRD2
OPRL1	ETS1		CBWD6	CISH	HTR1E	LOC100652730	ETS1
PSMA7	FDX1		FOXD4L6	AP2M1	IMPG1	hsa-mir-4277	FDX1
PTK6	FLI1		FOXD4L5	CLCN2	ME1	NDUFS6	FLI1
RPS21	SLC37A4		ANKRD20A4	CCR1	MYO6	SLC6A3	SLC37A4
SRMS	GRIA4		FOXD4L2	CCR3	NT5E	TERT	GRIA4
TAF4	GRIK4		LOC100133920	CCR4	PGM3	TRIP13	GRIK4
TCEA2	GUCY1A2		hsa-mir-1258	CCR5	POU3F2	SLC12A7	GUCY1A2
TPD52L2	H2AFX		ZNF385B	CCR8	RNY4	KIAA0947	H2AFX
TNFRSF6B	HMBS		MIR1258	CCBP2	SIM1	IRX4	HMBS
OSBPL2	HSPA8		GALR1	COL7A1	ELOVL4	MRPL36	HSPA8
ARFRP1	HSPB2		NFATC1	COL8A1	MAP3K7	BRD9	HSPB2
RGS19	HTR3A		CTDP1	CP	TPBG	IRX1	HTR3A
TCFL5	IL10RA		TXNL4A	CPA3	TTK	ZDHHC11	IL10RA
ADRM1	IL18		ADNP2	CPB1	RNGTT	LPCAT1	IL18
OGFR	STT3A		KCNG2	CPN2	TBX18	CLPTM1L	STT3A
DIDO1	KCNJ1		SALL3	CPOX	HMGN3	NKD2	KCNJ1
HRH3	KCNJ5		RBFA	CRYGS	FHL5	C5orf38	KCNJ5
PRPF6	VWA5A		PQLC1	CSTA	SNAP91	IRX2	VWA5A
SS18L1	MCAM		PARD6G	CTNNB1	CASP8AP2	ADAMTS16	MCAM
GTPBP5	MLL		ATP9B	CX3CR1	SYNCRIP	LOC285577	MLL
GMEB2	MMP1		HSBP1L1	CYP8B1	SLC35A1	SLC6A19	MMP1
SLCO4A1	MMP3		LOC100130522	DAG1	FUT9	LOC340094	MMP3
STMN3	MMP7		ZFP14	DGKG	PNRC1	SLC6A18	MMP7
RTEL1	MMP8		ZNF566	DAZL	ASCC3	SDHAP3	MMP8
SOX18	MMP10		ZFP82	DLG1	BVES	LOC728613	MMP10
YTHDF1	MMP12		ZNF260	DNASE1L3	KIAA1009	MIR4277	MMP12
LIME1	MMP13		LOC644189	DOCK3	ANKRD6	LOC100506688	MMP13
UCKL1	NCAM1		LOC728752	DRD3	RIMS1	MIR4457	NCAM1
C20orf11	NFRKB		LOC100506930	DUSP7	DOPEY1	MIR4635	NFRKB
PCMTD2	NNMT		NPIPL3	DVL3	ZNF292	hsa-mir-548f-4	NNMT
C20orf20	NPAT		SLC7A5P2	ECT2	MDN1	ARHGEF5	NPAT
ARFGAP1	NRGN		LOC100190986	CELSR3	UFL1	CNTNAP2	NRGN
SLC2A4RG	OPCML		LOC100271836	EHHADH	ORC3	TPK1	OPCML
ZNF512B	PAFAH1B2		hsa-mir-548i-2	EIF4A2	MTO1	NOBOX	PAFAH1B2
COL20A1	PGR		DEFB131	EIF4G1	PNISR	MIR548F3	PGR
SLC17A9	POU2AF1		MIR548I2	EPHA3	IBTK	MIR548I4	POU2AF1
LOC63930	PPP2R1B		ZDHHC11	EPHB1	SENP6	MIR548F4	PPP2R1B
C20orf195	PTS		hsa-mir-1270-2	EPHB3	FBXL4	MIR548T	PTS
PPDPF	PVRL1		hsa-mir-1270-1	ETV5	SLC17A5	DDC	PVRL1
BIRC7	RDX		ZNF826P	MECOM	SNORD50A	EGFR	RDX
DNAJC5	RPS25		ZNF737	FANCD2	FILIP1	GBAS	RPS25
CABLES2	SC5DL		MIR1270-1	FBLN2	NDUFAF4	GRB10	ADAMTS8
ZGPAT	SCN2B		MIR1270-2	FGF12	CYB5R4	HPVC1	TREH
PRIC285	SCN4B		hsa-mir-3201	FHIT	UBE2J1	PSPH	CEP164
BHLHE23	SDHD		hsa-let-7b	FLNB	COQ3	IKZF1	IGSF9B
NKAIN4	ST3GAL4		ACR	GAP43	PHIP	ZPBP	ENDOD1
C20orf166	SLN		ARSA	GATA2	AKIRIN2	COBL	EXPH5
GATA5	SORL1		CHKB	GBE1	AKIRIN2-AS1	SEC61G	PHLDB1
ZBTB46	SRPR		CPT1B	GHSR	DDX43	MRPS17	SIK2
SAMD10	ST14		TYMP	GLB1	FAM46A	LANCL2	NCAPD3
ABHD16B	TAGLN		FBLN1	GNAI2	TMEM30A	FIGNL1	ARHGEF12
LINC00266-1	TECTA		PPARA	GNAT1	LMBRD1	VOPP1	SIK3
C20orf151	THY1		MAPK11	GOLGA4	KCNQ5	CDC14C	VSIG2
LSM14B	TRPC6		MAPK12	GOLGB1	RARS2	VSTM2A	BACE1
C20orf201	UPK2		SBF1	GP5	C6orf162	POM121L12	TRIM29
C20orf166-AS1	ZBTB16		WNT7B	GP9	LYRM2	LOC285878	CADM1
LINC00176	ZNF202		CELSR1	XCR1	SNX14	2021-09-14	POU2F3
MIR1-1	CUL5		PPP6R2	GPR15	HACE1	ZNF713	HINFP
MIR124-3	BARX2		ZBED4	GPR27	FAM135A	FKBP9L	REXO2
MIR133A2	JRKL		SCO2	GPX1	RRAGD	VWC2	OR8G2
MIR647	ZNF259		PKDREJ	GRM2	PRDM13	FLJ45974	OR8B8
HAR1A	MTMR2		RABL2B	GRM7	BACH2	LOC100129427	OR8G1
HAR1B	USP2		GRAMD4	GSK3B	SMAP1	C7orf72	TIMM8B
UCKL1-AS1	PCSK7		MLC1	GTF2E1	C6orf164	hsa-mir-1972-2	OR8B2
MIR941-1	HTR3B		MAPK8IP2	GYG1	POPDC3	hsa-mir-140	ACAD8
MIR941-4	ZW10		PLXNB2	HCLS1	OGFRL1	hsa-mir-1538	B3GAT1
MIR941-2	MMP20		BRD1	HGD	MANEA	hsa-mir-328	DCPS
MIR941-3	UBE4A		TBC1D22A	HRH1	LINC00472	AARS	ZBTB44
LOC100127888	EI24		ATXN10	HRG	KHDC1	AP1G1	THYN1
DPH3P1	FEZ1		FAM19A5	HES1	GPR63	AGRP	DDX25
LINC00029	CEP57		RIBC2	HTR1F	SPACA1	ZFHX3	NTM
LOC100144597	ARHGAP32		SMC1B	HYAL1	SH3BGRL2	CA7	CDON
FLJ16779	C2CD2L		NCAPH2	IL1RAP	MCHR2	CALB2	SIDT2
MIR1914	RBM7		GTSE1	IL5RA	FAXC	CBFB	TRAPPC4
MIR1257	MPZL2		MOV10L1	IL12A	GJA10	CDH1	CWC15
MIR4326	YAP1		TTC38	IMPDH2	USP45	CDH3	SPA17
MIR3196	HYOU1		C22orf26	IRAK2	C6orf7	CDH5	FXYD6
LOC100505815	ATP5L		MIOX	ITGA9	UBE2CBP	CDH16	CNTN5
RTEL1-TNFRSF6B	SRSF8		TRMU	ITGB5	MRAP2	CTRL	SIAE
MIR4758	ADAMTS8		PANX2	ITIH1	RWDD2A	DHODH	C11orf71
LOC100652730	TREH		CERK	ITIH3	KLHL32	NQO1	ROBO4
hsa-mir-4277	CEP164		ALG12	ITIH4	MB21D1	DYNC1LI2	SLC35F2
NDUFS6	IGSF9B		CRELD2	ITPR1	RIPPLY2	E2F4	RAB39A
SLC6A3	ENDOD1		ADM2	KNG1	IRAK1BP1	HAS3	BTG4
TERT	EXPH5		TRABD	KPNA1	B3GAT2	HP	FAM55D
TRIP13	PHLDB1		SELO	KPNA4	C6orf57	HPR	TTC12
SLC12A7	SIK2		HDAC10	LAMB2	CD109	HSD11B2	C11orf57
KIAA0947	NCAPD3		SHANK3	RPSA	PM20D2	HSF4	ELMOD1
IRX4	ARHGEF12		TUBGCP6	LPP	SRSF12	LCAT	FOXRED1
MRPL36	SIK3		LOC90834	LSAMP	C6orf221	NFATC3	KDM4D
BRD9	VSIG2		LMF2	LTF	C6orf165	PSKH1	SCN3B
IRX1	BACE1		KLHDC7B	TM4SF1	BVES-AS1	PSMB10	VPS11
ZDHHC11	TRIM29		LOC150381	MAP4	PRSS35	RRAD	TEX12
LPCAT1	CADM1		C22orf40	MBNL1	LCA5	ST3GAL2	CRTAM
CLPTM1L	POU2F3		CN5H6.4	MCM2	C6orf163	SLC9A5	TMPRSS4
NKD2	HINFP		LOC284933	MFI2	MMS22L	SLC12A4	IFT46
C5orf38	REXO2		RPL23AP82	MITF	DPPA5	SNTB2	PRDM10
IRX2	OR8G2		LOC339685	MLF1	EYS	TAT	DSCAML1
ADAMTS16	OR8B8		C22orf34	MLH1	GJB7	TERF2	GRAMD1B
LOC285577	OR8G1		CHKB-CPT1B	MME	SNHG5	TK2	KIAA1377
SLC6A19	TIMM8B		MIRLET7BHG	MOBP	C6orf147	ZNF19	ARHGAP20
LOC340094	OR8B2		FLJ46257	CD200	LIN28B	ZNF23	USP28
SLC6A18	ACAD8		IL17REL	MST1	MIR30A	TRADD	CARD18
SDHAP3	B3GAT1		MIRLET7A3	MST1R	MIR30C2	CES2	AASDHPPT
LOC728613	DCPS		MIRLET7B	MUC4	OOEP	NAE1	PKNOX2
MIR4277	ZBTB44		FAM116B	MYD88	MCART3P	NOL3	TP53AIP1
LOC100506688	THYN1		PIM3	MYL3	TSG1	SLC7A6	MMP27
MIR4457	DDX25		ODF3B	MYLK	SNORD50B	ATP6V0D1	ABCG4
MIR4635	NTM		SYCE3	NCK1	LOC728012	DHX38	ROBO3
hsa-mir-548f-4	CDON		LOC730668	NDUFB4	KHDC1L	IST1	C11orf1
ARHGEF5	SIDT2		LOC100128946	NDUFB5	LOC100130890	CHST4	RNF26
CNTNAP2	TRAPPC4		LOC100144603	NKTR	LOC100288198	NUTF2	FAM118B
TPK1	CWC15		LOC100271722	OGG1	MIR2113	CTCF	DYNC2H1
NOBOX	SPA17		MIR3201	OPA1	MIR548H3	NFAT5	NLRX1
MIR548F3	FXYD6		MIR3619	CLDN11	MIR4282	WWP2	C11orf61
MIR548I4	CNTN5		MIR4763	OXTR	LOC100506804	DDX19B	CCDC82
MIR548F4	SIAE		MIR4762	P2RY1	MIR4464	PHLPP2	ALG9
MIR548T	C11orf71		MIR4535	PAK2	MIR4643	SF3B3	CLMP
DDC	ROBO4		AMY1A	CNTN3	TAS2R38	CES3	PDZD3
EGFR	SLC35F2		AMY1B	PCCB	MGAM	EDC4	C11orf63
GBAS	RAB39A		AMY1C	PCYT1A	CLEC5A	PLA2G15	CCDC15
GRB10	BTG4		AMY2A	PDHB	TAS2R4	COG4	PDGFD
HPVC1	FAM55D			PFKFB4	TAS2R5	PLEKHG4	TMPRSS5
PSPH	TTC12			PFN2	OR9A4	LRRC29	PUS3
IKZF1	C11orf57			SERPINI1	PRSS37	VPS4A	MFRP
ZPBP	ELMOD1			SERPINI2	HLA-DQA1	NOB1	JAM3
COBL	FOXRED1			PIK3CA	HLA-DQB1	TMEM208	BCO2
SEC61G	KDM4D			PIK3CB	HLA-DRA	FHOD1	TMEM133
MRPS17	SCN3B			PLCD1	HLA-DRB1	ZDHHC1	TMPRSS13
LANCL2	VPS11			PLD1	HLA-DRB5	PARD6A	DCUN1D5
FIGNL1	TEX12			PLOD2	HLA-DRB6	CKLF	KIAA1826
VOPP1	CRTAM			PLS1	CD14	NIP7	MAML2
CDC14C	TMPRSS4			PLSCR1	HBEGF	FAM96B	KIRREL3
VSTM2A	IFT46			PLXNA1	HARS	TPPP3	BUD13
POM121L12	PRDM10			PLXNB1	IK	PRMT7	TMEM25
LOC285878	DSCAML1			POLR2H	NDUFA2	HYDIN	RPUSD4
2021-09-14	GRAMD1B			POU1F1	PFDN1	DUS2L	TBRG1
ZNF713	KIAA1377			PPARG	PURA	CHTF8	UBASH3B
FKBP9L	ARHGAP20			PPP1R2	EIF4EBP3	TXNL4B	C11orf70
VWC2	USP28			PPP2R3A	NRG2	PDPR	DIXDC1
FLJ45974	CARD18			PRKAR2A	PCDHA9	LRRC36	ZC3H12C
LOC100129427	AASDHPPT			PRKCD	SRA1	DDX19A	GLB1L2
C7orf72	PKNOX2			PRKCI	APBB3	FBXL8	ESAM
hsa-mir-1972-2	TP53AIP1			PROS1	HARS2	SMPD3	ALKBH8
hsa-mir-140	MMP27			MASP1	PCDHB5	ZNF821	FDXACB1
hsa-mir-1538	ABCG4			PSMD2	PCDHB1	VAC14	C11orf52
hsa-mir-328	ROBO3			PTH1R	PCDHB17	FTSJD1	VPS26B
AARS	C11orf1			PTPRG	WDR55	DDX28	GLB1L3
AP1G1	RNF26			PTX3	ANKHD1	TSNAXIP1	TIRAP
AGRP	FAM118B			QARS	TMCO6	THAP11	CARD16
ZFHX3	DYNC2H1			RAB5A	PCDHB6	PDP2	C1QTNF5
CA7	NLRX1			RAF1	PCDHB4	RANBP10	TMEM123
CALB2	C11orf61			RAP2B	PCDHB3	PDF	PANX3
CBFB	CCDC82			RARB	PCDHB2	DPEP2	APOA5
CDH1	ALG9			RARRES1	PCDHAC2	DPEP3	TMEM45B
CDH3	CLMP			RASA2	PCDHAC1	ACD	C11orf93
CDH5	PDZD3			RBP1	PCDHA13	FAM65A	PIH1D2
CDH16	C11orf63			RBP2	PCDHA12	TMCO7	FAM55A
CTRL	CCDC15			RFC4	PCDHA11	ELMO3	FAM55B
DHODH	PDGFD			RHO	PCDHA10	ESRP2	AMICA1
NQO1	TMPRSS5			SNORA63	PCDHA8	CENPT	FAM76B
DYNC1LI2	PUS3			SNORA62	PCDHA7	C16orf70	SESN3
E2F4	MFRP			ROBO1	PCDHA6	CYB5B	ARHGAP42
HAS3	JAM3			ROBO2	PCDHA5	GFOD2	KBTBD3
HP	BCO2			RPL15	PCDHA4	PMFBP1	CWF19L2
HPR	TMEM133			RPL24	PCDHA3	C16orf48	KDELC2
HSD11B2	TMPRSS13			RPL29	PCDHA2	SLC7A6OS	LAYN
HSF4	DCUN1D5			RPL32	PCDHA1	COG8	TTC36
LCAT	KIAA1826			RPL35A	VTRNA1-3	B3GNT9	AMOTL1
NFATC3	MAML2			RPN1	VTRNA1-2	CIRH1A	PATE1
PSKH1	KIRREL3			RYK	VTRNA1-1	MARVELD3	C11orf65
PSMB10	BUD13			SATB1	SLC4A9	MTSS1L	ADAMTS15
RRAD	TMEM25			ATXN7	C5orf32	CMTM1	MPZL3
ST3GAL2	RPUSD4			SCN5A	SLC35A4	EXOSC6	C11orf45
SLC9A5	TBRG1			SCN10A	ZMAT2	NRN1L	HYLS1
SLC12A4	UBASH3B			SEC13	DND1	CMTM3	TMEM218
SNTB2	C11orf70			SEMA3F	ANKHD1-EIF4EBP3	ZFP90	SLC37A2
TAT	DIXDC1			SETMAR	IGIP	RLTPR	OR8B12
TERF2	ZC3H12C			TRA2B	MIR3655	KCTD19	OR8G5
TK2	GLB1L2			SHOX2	DUSP22	CMTM4	OR10G8
ZNF19	ESAM			SI	RAD52	CMTM2	OR10G9
ZNF23	ALKBH8			SIAH2	WNK1	BEAN1	OR10S1
TRADD	FDXACB1			ST6GAL1	CCDC144A	IL34	OR6T1
CES2	C11orf52			SKIL	TNFRSF13B	TMED6	OR4D5
NAE1	VPS26B			SLC2A2	SNORD49A	FUK	TBCEL
NOL3	GLB1L3			SLC6A1	TRPV2	CCDC79	TMEM136
SLC7A6	TIRAP			SLC6A6	ZNF287	CES4A	SPATA19
ATP6V0D1	CARD16			SLC6A11	ZNF624	EXOC3L1	HEPACAM
DHX38	C1QTNF5			SLC15A2	C17orf76-AS1	HTA	OAF
IST1	TMEM123			SLCO2A1	USP32P1	PDXDC2P	ANGPTL5
CHST4	PANX3			HLTF	FAM211A	CLEC18C	ANKK1
NUTF2	APOA5			SMARCC1	KRT16P2	ATXN1L	RNF214
CTCF	TMEM45B			SOX2	SNORD49B	PKD1L3	LOC283143
NFAT5	C11orf93			SSR3	SNORD65	CLEC18A	BCL9L
WWP2	PIH1D2			SST	FAM106CP	C16orf86	FOXR1
DDX19B	FAM55A			STAC	ZNF267	MIR140	CCDC153
PHLPP2	FAM55B			NEK4	TP53TG3	MIR328	OR8D1
SF3B3	AMICA1			SYN2	SLC6A10P	KIAA0895L	OR8D2
CES3	FAM76B			TCTA	LOC390705	SNORD71	OR8B4
EDC4	SESN3			TDGF1	HERC2P4	SNORD111	KIRREL3-AS3
PLA2G15	ARHGAP42			TERC	LINC00273	LOC729513	LOC283174
COG4	KBTBD3			TF	TP53TG3C	SNORD111B	LOC283177
PLEKHG4	CWF19L2			TFDP2	LOC729264	LOC100130894	CCDC84
LRRC29	KDELC2			TFRC	TP53TG3B	MIR1538	TMEM225
VPS4A	LAYN			TGM4	PSG1	MIR1972-1	OR8D4
NOB1	TTC36			TGFBR2	PSG2	SNORA70D	C11orf53
TMEM208	AMOTL1			THPO	PSG6	MIR1972-2	LOC341056
FHOD1	PATE1			THRB	PSG7	LOC100505865	C11orf34
ZDHHC1	C11orf65			TIMP4	PSG11	LOC100506083	KDM4DL
PARD6A	ADAMTS15			TKT	PSG10P	LOC100506172	BSX
CKLF	MPZL3			SEC62	LOC100289650	CKLF-CMTM1	OR6X1
NIP7	C11orf45			TM4SF4	hsa-mir-7-3	hsa-mir-554	OR6M1
FAM96B	HYLS1			TMF1	hsa-mir-637	hsa-mir-4257	OR10G4
TPPP3	TMEM218			CLEC3B	hsa-mir-4321	ARNT	OR10G7
PRMT7	SLC37A2			TNNC1	hsa-mir-1909	CTSK	OR8B3
HYDIN	OR8B12			TOP2B	hsa-mir-3187	CTSS	OR8A1
DUS2L	OR8G5			NR2C2	hsa-mir-1302-11	ECM1	C11orf87
CHTF8	OR10G8			TRH	AES	ENSA	C11orf92
TXNL4B	OR10G9			TRPC1	AMH	FCGR1A	C11orf88
PDPR	OR10S1			UBA7	ATP5D	MCL1	MIR100HG
LRRC36	OR6T1			UBE2E1	AZU1	PI4KB	PATE2
DDX19A	OR4D5			UBE2E2	HCN2	PSMB4	PATE4
FBXL8	TBCEL			UBP1	BSG	PSMD4	FLJ39051
SMPD3	TMEM136			UPK1B	CDC34	RFX5	SNX19
ZNF821	SPATA19			UMPS	CIRBP	RORC	MIRLET7A2
VAC14	HEPACAM			USP4	CNN2	VPS72	MIR100
FTSJD1	OAF			UQCRC1	CSNK1G2	TUFT1	MIR125B1
DDX28	ANGPTL5			CLRN1	DAPK3	HIST2H2AA3	MIR34B
TSNAXIP1	ANKK1			VHL	CFD	HIST2H2AC	MIR34C
THAP11	RNF214			VIPR1	ARID3A	HIST2H2BE	DDI1
PDP2	LOC283143			WNT5A	EEF2	HIST2H4A	BLID
RANBP10	BCL9L			WNT7A	EFNA2	PIP5K1A	CARD17
PDF	FOXR1			XPC	ELANE	ANXA9	LINC00167
DPEP2	CCDC153			ZIC1	FUT3	SELENBP1	HEPN1
DPEP3	OR8D1			CNBP	FUT6	PRPF3	LOC643733
ACD	OR8D2			ZNF35	GAMT	SETDB1	LOC643923
FAM65A	OR8B4			ZNF80	GNA11	SV2A	CLDN25
TMCO7	KIRREL3-AS3			ZNF148	GNA15	SF3B4	LOC649133
ELMO3	LOC283174			BRPF1	GNG7	SEMA6C	RPL23AP64
ESRP2	LOC283177			IFRD2	MKNK2	MTMR11	LOC100128239
CENPT	CCDC84			MAPKAPK3	GPX4	MLLT11	LOC100132078
C16orf70	TMEM225			SEMA3B	GZMM	TDRKH	PATE3
CYB5B	OR8D4			SLMAP	MATK	CELF3	LOC100288077
GFOD2	C11orf53			MANF	GADD45B	VPS45	LOC100288346
PMFBP1	LOC341056			RAB7A	NFIC	POGZ	BACE1-AS
C16orf48	C11orf34			KCNAB1	NRTN	RPRD2	MIR4301
SLC7A6OS	KDM4DL			FXR1	OAZ1	CA14	MIR3167
COG8	BSX			COLQ	PALM	TMOD4	MIR1260B
B3GNT9	OR6X1			ACOX2	POLR2E	CERS2	LOC100499227
CIRH1A	OR6M1			BAP1	POLRMT	BOLA1	MIR3920
MARVELD3	OR10G4			EOMES	MAP2K2	APH1A	MIR3656
MTSS1L	OR10G7			HYAL3	PRTN3	PLEKHO1	CASP12
CMTM1	OR8B3			SOX14	PTBP1	OAZ3	LOC100507392
EXOSC6	OR8A1			BFSP2	PTPRS	MRPS21	LOC100526771
NRN1L	C11orf87			CAMK1	RPS15	ADAMTSL4	HSPB2-C11orf52
CMTM3	C11orf92			CGGBP1	SAFB	C1orf56	FXYD6-FXYD2
ZFP90	C11orf88			BHLHE40	SGTA	GOLPH3L	MIR4697
RLTPR	MIR100HG			RUVBL1	SH3GL1	FAM63A	MIR4493
KCTD19	PATE2			CADPS	STK11	CDC42SE1	MIR4491
CMTM4	PATE4			TP63	TBXA2R	OTUD7B	MIR4492
CMTM2	FLJ39051			CHRD	TCF3	FAM91A2	MIR4693
BEAN1	SNX19			HYAL2	THOP1	CGN	LOC100652768
IL34	MIRLET7A2			B4GALT4	TLE2	ZNF687	hsa-mir-3181
TMED6	MIR100			B3GALNT1	MADCAM1	PRUNE	hsa-mir-1826
FUK	MIR125B1			SNX4	SF3A2	MRPL9	ADCY7
CCDC79	MIR34B			TNFSF10	PPAP2C	SCNM1	CBLN1
CES4A	MIR34C			SUCLG2	S1PR4	TNFAIP8L2	CYLD
EXOC3L1	DDI1			HESX1	AP3D1	C1orf54	PHKB
HTA	BLID			GMPS	LONP1	TARS2	SALL1
PDXDC2P	CARD17			KAT2B	APBA3	SNX27	SIAH1
CLEC18C	LINC00167			NR1I2	SAFB2	ANP32E	N4BP1
ATXN1L	HEPN1			EIF2B5	MED16	HORMAD1	DNAJA2
PKD1L3	LOC643733			BSN	CHAF1A	GABPB2	ZNF423
CLEC18A	LOC643923			MBD4	EBI3	HIST2H3C	ORC6
C16orf86	CLDN25			H1FX	PLIN3	C1orf51	TP53TG3
MIR140	LOC649133			USP13	FSTL3	BNIPL	TOX3
MIR328	RPL23AP64			LIMD1	APC2	RIIAD1	BRD7
KIAA0895L	LOC100128239			KALRN	ABCA7	THEM5	HEATR3
SNORD71	LOC100132078			CCRL2	HMG20B	HIST2H2AB	VPS35
SNORD111	PATE3			UBA3	SEMA6B	HIST2H3A	NOD2
LOC729513	LOC100288077			RPL14	UQCR11	HIST2H2BC	PAPD5
SNORD111B	LOC100288346			CLDN1	SBNO2	LINGO4	SHCBP1
LOC100130894	BACE1-AS			SEC22C	KDM4B	LYSMD1	ITFG1
MIR1538	MIR4301			RRP9	ZFR2	HIST2H2BF	NETO2
MIR1972-1	MIR3167			MAP3K13	PIP5K1C	HIST2H4B	LONP2
SNORA70D	MIR1260B			SLC33A1	HMHA1	HIST2H3D	GPT2
MIR1972-2	LOC100499227			LRRFIP2	SHC2	MIR554	ABCC11
LOC100505865	MIR3920			MAGI1	RPL36	HIST2H2AA4	NKD1
LOC100506083	MIR3656			CACNA2D2	TIMM13	LOC100132111	MYLK3
LOC100506172	CASP12			COPB2	DAZAP1	C2CD4D	ABCC12
CKLF-CMTM1	LOC100507392			ADIPOQ	SNORD37	MIR4257	C16orf78
hsa-mir-554	LOC100526771			SLC22A14	FGF22	TNFAIP8L2-SCNM1	ANKRD26P1
hsa-mir-4257	HSPB2-C11orf52			SLC22A13	TJP3	hsa-mir-26a-2	SNX20
ARNT	FXYD6-FXYD2			CHST2	ITGB1BP3	hsa-mir-616	LOC146481
CTSK	MIR4697			SH3BP5	UHRF1	hsa-mir-1228	CNEP1R1
CTSS	MIR4493			SLC4A7	SLC39A3	ATP5B	LOC283914
ECM1	MIR4491			STXBP5L	THEG	CDK4	C16orf87
ENSA	MIR4492			RNF7	ZBTB7A	CYP27B1	LOC388276
FCGR1A	MIR4693			GUCA1C	FZR1	DDIT3	LOC390705
MCL1	LOC100652768			IQCB1	SIRT6	B4GALNT1	FLJ26245
PI4KB	hsa-mir-3181			DZIP3	PIAS4	GLI1	UBE2MP1
PSMB4	hsa-mir-1826			VGLL4	LSM7	INHBC	LOC643714
PSMD4	ADCY7			EDEM1	MBD3	KIF5A	LINC00273
RFX5	CBLN1			KIAA0226	MIER2	LRP1	TP53TG3C
RORC	CYLD			ECE2	PCSK4	MARS	TP53TG3B
VPS72	PHKB			VPRBP	C19orf24	METTL1	LOC100130700
TUFT1	SALL1			TBC1D5	PLEKHJ1	MYO1A	LOC100505619
HIST2H2AA3	SIAH1			TATDN2	FEM1A	NAB2	LOC100507577
HIST2H2AC	N4BP1			IP6K1	STAP2	NACA	MIR548AE2
HIST2H2BE	DNAJA2			TSC22D2	BTBD2	PRIM1	hsa-mir-211
HIST2H4A	ZNF423			EPM2AIP1	RNF126	RBMS2	hsa-mir-1268
PIP5K1A	ORC6			PSMD6	CCDC94	TSPAN31	hsa-mir-3118-6
ANXA9	TP53TG3			TOMM70A	C19orf10	SHMT2	hsa-mir-3118-4
SELENBP1	TOX3			TRANK1	NCLN	STAT6	APBA2
PRPF3	BRD7			SRGAP3	SPPL2B	TAC3	NBEAP1
SETDB1	HEATR3			IQSEC1	DUS3L	RDH16	CHRNA7
SV2A	VPS35			P2RY14	SHD	HSD17B6	GABRA5
SF3B4	NOD2			DLEC1	WDR18	ZBTB39	GABRB3
SEMA6C	PAPD5			EXOG	REXO1	TSFM	GABRG3
MTMR11	SHCBP1			XYLB	ZNF77	CTDSP2	IPW
MLLT11	ITFG1			OXSR1	C19orf29	DCTN2	TRPM1
TDRKH	NETO2			NR1D2	CELF5	AVIL	NDN
CELF3	LONP2			PDCD6IP	FSD1	PTGES3	OCA2
VPS45	GPT2			PARP3	TLE6	OS9	SCG5
POGZ	ABCC11			SMC4	LPPR3	BAZ2A	SNRPN
RPRD2	NKD1			ABCC5	ZNF556	NXPH4	TJP1
CA14	MYLK3			COX17	UBXN6	GPR182	UBE3A
TMOD4	ABCC12			ARPC4	OR4F17	R3HDM2	MKRN3
CERS2	C16orf78			ZNF197	FAM108A1	TMEM194A	PAR5
BOLA1	ANKRD26P1			RBM6	DOHH	METTL21B	HERC2
APH1A	SNX20			RBM5	KLF16	SNORD59A	SNURF
PLEKHO1	LOC146481			TNK2	DOT1L	GLS2	ARHGAP11A
OAZ3	CNEP1R1			ALG3	KISS1R	NDUFA4L2	FAN1
MRPS21	LOC283914			NME6	CREB3L3	ARHGAP9	CYFIP1
ADAMTSL4	C16orf87			CTDSPL	HDGFRP2	SLC26A10	FAM189A1
C1orf56	LOC388276			CD96	LMNB2	PIP4K2C	C15orf2
GOLPH3L	LOC390705			KCNMB2	RAX2	INHBE	DKFZP434L187
FAM63A	FLJ26245			STAG1	MUM1	XRCC6BP1	GREM1
CDC42SE1	UBE2MP1			EIF1B	MPND	2021-03-09	KLF13
OTUD7B	LOC643714			TRAIP	ATCAY	MBD6	MAGEL2
FAM91A2	LINC00273			TFG	MIDN	ARHGEF25	MTMR10
CGN	TP53TG3C			ST3GAL6	DPP9	AGAP2	NDNL2
ZNF687	TP53TG3B			ARIH2	R3HDM4	SDR9C7	ATP10A
PRUNE	LOC100130700			TADA3	C19orf6	LRIG3	NIPA2
MRPL9	LOC100505619			CRTAP	TPGS1	DTX3	CHRFAM7A
SCNM1	LOC100507577			ATG7	REEP6	STAC3	ULK4P3
TNFAIP8L2	MIR548AE2			ARL6IP5	IZUMO4	MIR26A2	ULK4P1
C1orf54	hsa-mir-211			NPRL2	SCAMP4	SNORD59B	ARHGAP11B
TARS2	hsa-mir-1268			IGF2BP2	ADAT3	LOC100130776	SNORD107
SNX27	hsa-mir-3118-6			CXCR6	ZNF554	MIR1228	TUBGCP5
ANP32E	hsa-mir-3118-4			CSPG5	GRIN3B	LOC100506844	NIPA1
HORMAD1	APBA2			CLDN16	MRPL54	hsa-mir-548k	PAR1
GABPB2	NBEAP1			POLQ	LRG1	hsa-mir-3164	OTUD7A
HIST2H3C	CHRNA7			CHL1	C19orf70	ALDH3B1	LOC283683
C1orf51	GABRA5			ARPP21	TMIGD2	ALDH3B2	OR4N4
BNIPL	GABRB3			CCR9	TNFAIP8L1	CCND1	LOC283710
RIIAD1	GABRG3			ALDH1L1	ZNF57	CHKA	HERC2P3
THEM5	IPW			USP19	JSRP1	CPT1A	GOLGA6L1
HIST2H2AB	TRPM1			PDIA5	MOB3A	CTTN	GOLGA8G
HIST2H3A	NDN			SLC38A3	MFSD12	FGF3	GOLGA8IP
HIST2H2BC	OCA2			CYB561D2	GIPC3	FGF4	SNORD108
LINGO4	SCG5			TMEM115	C19orf21	GSTP1	SNORD109A
LYSMD1	SNRPN			TOPBP1	PLK5	IGHMBP2	SNORD109B
HIST2H2BF	TJP1			RPP14	C2CD4C	LRP5	SNORD115-1
HIST2H4B	UBE3A			HHLA2	TICAM1	NDUFV1	WHAMMP3
HIST2H3D	MKRN3			FSTL1	CIRBP-AS1	NDUFS8	POTEB
MIR554	PAR5			FAM107A	ZNRF4	PPFIA1	SNORD64
HIST2H2AA4	HERC2			WDR6	C19orf25	FADD	PAR4
LOC100132111	SNURF			RASSF1	ATP8B3	MTL5	PAR-SN
C2CD4D	ARHGAP11A			NISCH	DIRAS1	FGF19	LOC348120
MIR4257	FAN1			MRPL3	ZNF555	TCIRG1	GOLGA8E
TNFAIP8L2-SCNM1	CYFIP1			PDCD10	PRR22	SHANK2	OR4M2
hsa-mir-26a-2	FAM189A1			FILIP1L	ANKRD24	MYEOV	OR4N3P
hsa-mir-616	C15orf2			TREX1	C19orf26	GAL	HERC2P2
hsa-mir-1228	DKFZP434L187			SCN11A	CSNK1G2-AS1	SUV420H1	MIR211
ATP5B	GREM1			TUSC2	PLAC2	CABP2	NF1P2
CDK4	KLF13			RNF13	TMEM146	C11orf24	HERC2P9
CYP27B1	MAGEL2			MGLL	C19orf77	ANO1	WHAMMP2
DDIT3	MTMR10			TWF2	MIR7-3HG	PPP6R3	LOC503519
B4GALNT1	NDNL2			MRAS	ODF3L2	UNC93B1	CHEK2P2
GLI1	ATP10A			COPG	ADAMTSL5	ACY3	LOC646214
INHBC	NIPA2			SLITRK3	TMPRSS9	MRGPRD	CXADRP2
KIF5A	CHRFAM7A			NLGN1	NDUFS7	MRGPRF	LOC646278
LRP1	ULK4P3			TRAK1	C19orf35	MRPL21	REREP3
MARS	ULK4P1			DHX30	HSD11B1L	TPCN2	LOC653061
METTL1	ARHGAP11B			SACM1L	WASH5P	ORAOV1	LOC653075
MYO1A	SNORD107			NCBP2	ONECUT3	NUDT8	SNORD116-19
NAB2	TUBGCP5			SCAP	MEX3D	TBX10	GOLGA6L6
NACA	NIPA1			LAMB2P1	FLJ45445	DOC2GP	LOC727924
PRIM1	PAR1			MYH15	PRSS57	FAM86C2P	GOLGA8C
RBMS2	OTUD7A			PLCH1	C19orf29-AS1	MIR548K	PWRN1
TSPAN31	LOC283683			EXOSC7	MIR7-3	MIR3664	PWRN2
SHMT2	OR4N4			TMCC1	PLIN5	MIR4691	SNORD116-1
STAT6	LOC283710			PDZRN3	FAM138F	hsa-mir-106b	SNORD116-2
TAC3	HERC2P3			TNIK	LINGO3	ACHE	SNORD116-3
RDH16	GOLGA6L1			CAND2	ARRDC5	EPHB4	SNORD116-4
HSD17B6	GOLGA8G			MCF2L2	FAM138A	EPO	SNORD116-5
ZBTB39	GOLGA8IP			CLASP2	MIR637	GNB2	SNORD116-6
TSFM	SNORD108			PLXND1	PLIN4	AGFG2	SNORD116-7
CTDSP2	SNORD109A			RAD54L2	C19orf71	LRCH4	SNORD116-8
DCTN2	SNORD109B			FRMD4B	LOC100131094	MCM7	SNORD116-9
AVIL	SNORD115-1			STAB1	LOC100288123	PCOLCE	SNORD116-10
PTGES3	WHAMMP3			GPD1L	MIR1909	PMS2P1	SNORD116-11
OS9	POTEB			RFTN1	MIR1227	TAF6	SNORD116-12
BAZ2A	SNORD64			ATP11B	MIR3187	TFR2	SNORD116-13
NXPH4	PAR4			NBEAL2	MIR4321	TRIP6	SNORD116-14
GPR182	PAR-SN			NUP210	MIR4747	ZAN	SNORD116-15
R3HDM2	LOC348120			PLCL2	MIR4746	ZNF3	SNORD116-16
TMEM194A	GOLGA8E			ANKRD28	MIR4745	ZKSCAN1	SNORD116-17
METTL21B	OR4M2			FAM208A	hsa-mir-1253	ZSCAN21	SNORD116-18
SNORD59A	OR4N3P			KLHL18	hsa-mir-212	AP4M1	SNORD116-20
GLS2	HERC2P2			DNAJC13	hsa-mir-22	POP7	SNORD116-21
NDUFA4L2	MIR211			U2SURP	hsa-mir-3183	STAG3	SNORD116-22
ARHGAP9	NF1P2			VPS8	ABR	COPS6	SNORD116-23
SLC26A10	HERC2P9			LARS2	ASPA	FBXO24	SNORD116-24
PIP4K2C	WHAMMP2			RYBP	ATP2A3	PILRB	SNORD116-25
INHBE	LOC503519			C3orf27	CRK	PILRA	SNORD115-2
XRCC6BP1	CHEK2P2			CAPN7	CTNS	ACTL6B	SNORD116-26
2021-03-09	LOC646214			ACAP2	DPH1	SRRT	SNORD116-27
MBD6	CXADRP2			MKRN2	HIC1	ZCWPW1	SNORD115-3
ARHGEF25	LOC646278			NAT6	ITGAE	C7orf43	SNORD115-4
AGAP2	REREP3			FBXL2	MNT	MEPCE	SNORD115-5
SDR9C7	LOC653061			ANAPC13	MYO1C	SLC12A9	SNORD115-6
LRIG3	LOC653075			ARMC8	OR1D2	MOSPD3	SNORD115-7
DTX3	SNORD116-19			ABHD14A	OR3A1	GIGYF1	SNORD115-8
STAC3	GOLGA6L6			C3orf17	OR3A2	PVRIG	SNORD115-9
MIR26A2	LOC727924			POC1A	P2RX1	GAL3ST4	SNORD115-10
SNORD59B	GOLGA8C			ABI3BP	P2RX5	TSC22D4	SNORD115-11
LOC100130776	PWRN1			CNOT10	PAFAH1B1	PPP1R35	SNORD115-12
MIR1228	PWRN2			TMEM158	SERPINF1	GPC2	SNORD115-13
LOC100506844	SNORD116-1			NDUFAF3	PITPNA	NYAP1	SNORD115-14
hsa-mir-548k	SNORD116-2			THUMPD3	SERPINF2	CNPY4	SNORD115-15
hsa-mir-3164	SNORD116-3			MYRIP	RPA1	MBLAC1	SNORD115-16
ALDH3B1	SNORD116-4			PTPN23	UBE2G1	GATS	SNORD115-17
ALDH3B2	SNORD116-5			WWTR1	TRPV1	C7orf59	SNORD115-18
CCND1	SNORD116-6			PVRL3	YWHAE	C7orf61	SNORD115-19
CHKA	SNORD116-7			TIPARP	OR1A1	UFSP1	SNORD115-20
CPT1A	SNORD116-8			CHMP2B	OR1D5	MIR106B	SNORD115-21
CTTN	SNORD116-9			DNAH1	OR1E1	MIR25	SNORD115-22
FGF3	SNORD116-10			HIGD1A	OR1E2	MIR93	SNORD115-23
FGF4	SNORD116-11			LRIG1	OR1G1	SPDYE3	SNORD115-25
GSTP1	SNORD116-12			SUSD5	OR3A3	AZGP1P1	SNORD115-26
IGHMBP2	SNORD116-13			UBXN7	DOC2B	LOC100129845	SNORD115-29
LRP5	SNORD116-14			ERC2	SCARF1	SAP25	SNORD115-30
NDUFV1	SNORD116-15			APPL1	RPH3AL	MIR4658	SNORD115-31
NDUFS8	SNORD116-16			HACL1	SGSM2	hsa-mir-641	SNORD115-32
PPFIA1	SNORD116-17			ARHGEF26	MYBBP1A	ACTN4	SNORD115-33
FADD	SNORD116-18			ZBTB20	PRPF8	AKT2	SNORD115-34
MTL5	SNORD116-20			TTLL3	RAP1GAP2	APLP1	SNORD115-35
FGF19	SNORD116-21			OR5K1	ZZEF1	ATP4A	SNORD115-36
TCIRG1	SNORD116-22			OR5H1	KIAA0664	BLVRB	SNORD115-37
SHANK2	SNORD116-23			GNL3	SMG6	CAPNS1	SNORD115-38
MYEOV	SNORD116-24			FAM162A	SHPK	CCNE1	SNORD115-39
GAL	SNORD116-25			PCOLCE2	OR1A2	CD22	SNORD115-40
SUV420H1	SNORD115-2			SEC22A	TIMM22	CEBPA	SNORD115-41
CABP2	SNORD116-26			GPR160	TAX1BP3	CEBPG	SNORD115-42
C11orf24	SNORD116-27			FETUB	GEMIN4	TBCB	SNORD115-43
ANO1	SNORD115-3			NPHP3	GLOD4	CLC	SNORD115-44
PPP6R3	SNORD115-4			ATP2C1	ANKFY1	COX6B1	SNORD116-28
UNC93B1	SNORD115-5			LAMP3	INPP5K	COX7A1	SNORD116-29
ACY3	SNORD115-6			FOXP1	RNMTL1	CYP2A6	SNORD115-48
MRGPRD	SNORD115-7			KCNMB3	VPS53	CYP2A7	SNORD115-24
MRGPRF	SNORD115-8			ZBTB11	C17orf85	CYP2B6	SNORD115-27
MRPL21	SNORD115-9			MORC1	TSR1	CYP2B7P1	SNORD115-28
TPCN2	SNORD115-10			SERP1	SRR	ECH1	SNORD115-45
ORAOV1	SNORD115-11			CNTN6	NXN	FBL	SNORD115-47
NUDT8	SNORD115-12			LSM3	METTL16	ETV2	LOC100128714
TBX10	SNORD115-13			RBMS3	FAM57A	GPI	HERC2P7
DOC2GP	SNORD115-14			GOLIM4	TMEM93	FFAR1	GOLGA8F
FAM86C2P	SNORD115-15			NKIRAS1	RILP	FFAR3	GOLGA8DP
MIR548K	SNORD115-16			SPCS1	GSG2	FFAR2	ULK4P2
MIR3664	SNORD115-17			ACAD9	CAMKK1	HNRNPL	LOC100288615
MIR4691	SNORD115-18			ASTE1	SPATA22	HPN	LOC100288637
hsa-mir-106b	SNORD115-19			KLF15	MIR22HG	LGALS4	LOC100289656
ACHE	SNORD115-20			SETD2	SMYD4	LGALS7	MIR4509-1
EPHB4	SNORD115-21			GTPBP8	OVCA2	LRP3	MIR4509-2
EPO	SNORD115-22			TAGLN3	SLC43A2	MAG	MIR4508
GNB2	SNORD115-23			PRSS50	CYB5D2	MAP3K10	MIR4509-3
AGFG2	SNORD115-25			RBM15B	GGT6	NFKBIB	MIR4715
LRCH4	SNORD115-26			GPR171	SPNS2	NPHS1	hsa-mir-106b
MCM7	SNORD115-29			GMPPB	WDR81	PEPD	ACHE
PCOLCE	SNORD115-30			SEC61A1	RTN4RL1	FXYD1	AZGP1
PMS2P1	SNORD115-31			LINC00312	TRPV3	FXYD3	AP1S1
TAF6	SNORD115-32			SCHIP1	SPNS3	POLR2I	EPHB4
TFR2	SNORD115-33			LMCD1	LOC284009	PSMC4	EPO
TRIP6	SNORD115-34			PIK3R4	TUSC5	PSMD8	GNB2
ZAN	SNORD115-35			PODXL2	FAM101B	MRPS12	AGFG2
ZNF3	SNORD115-36			ARHGEF3	OR3A4P	RPS16	LRCH4
ZKSCAN1	SNORD115-37			TRAT1	C17orf97	RYR1	MCM7
ZSCAN21	SNORD115-38			VILL	MIR132	SCN1B	SERPINE1
AP4M1	SNORD115-39			IMPG2	MIR212	SNRPA	PCOLCE
POP7	SNORD115-40			C3orf32	MIR22	SUPT5H	PMS2P1
STAG3	SNORD115-41			NMD3	OR1D4	TYROBP	TAF6
COPS6	SNORD115-42			TRNT1	SNORD91A	UQCRFS1	TFR2
FBXO24	SNORD115-43			ABHD5	SNORD91B	USF2	TRIP6
PILRB	SNORD115-44			COMMD2	BHLHA9	ZFP36	VGF
PILRA	SNORD116-28			DYNC1LI1	TLCD2	ZNF91	ZAN
ACTL6B	SNORD116-29			A4GNT	DBIL5P	ZNF99	ZNF3
SRRT	SNORD115-48			C3orf18	MIR1253	ZNF146	ZKSCAN1
ZCWPW1	SNORD115-24			DBR1	LOC100306951	MIA	ZSCAN21
C7orf43	SNORD115-27			CRBN	MIR3183	DPF1	AP4M1
MEPCE	SNORD115-28			SS18L2	LOC100506388	LTBP4	MUC12
SLC12A9	SNORD115-45			ZNF639	P2RX5-TAX1BP3	URI1	POP7
MOSPD3	SNORD115-47			CLDN18	hsa-mir-1299	FCGBP	STAG3
GIGYF1	LOC100128714			C3orf19	CBWD5	PDCD5	COPS6
PVRIG	HERC2P7			SHISA5	FOXD4L3	DYRK1B	FBXO24
GAL3ST4	GOLGA8F			TIMMDC1	FOXD4L4	NUMBL	PILRB
TSC22D4	GOLGA8DP			ZDHHC3	LOC440896	KCNK6	PILRA
PPP1R35	ULK4P2			RSRC1	CBWD3	ZNF254	ACTL6B
GPC2	LOC100288615			ZMYND10	PGM5P2	GMFG	SRRT
NYAP1	LOC100288637			PLA1A	LOC642236	KIAA0355	ZCWPW1
CNPY4	LOC100289656			TEX264	CBWD6	ZNF536	C7orf43
MBLAC1	MIR4509-1			CCDC72	FOXD4L6	MLL4	MEPCE
GATS	MIR4509-2			ZNF589	FOXD4L5	UBA2	SLC12A9
C7orf59	MIR4508			HEMK1	ANKRD20A4	PAK4	MOSPD3
C7orf61	MIR4509-3			AMOTL2	FOXD4L2	TMEM147	GIGYF1
UFSP1	MIR4715			IP6K2	LOC100132352	SPINT2	CYP3A43
MIR106B	hsa-mir-106b			SFMBT1	LOC100133920	DLL3	PVRIG
MIR25	ACHE			NCKIPSD		POP4	GAL3ST4
MIR93	AZGP1			PHF7		HCST	OR2AE1
SPDYE3	AP1S1			CCRL1		UPK1A	TSC22D4
AZGP1P1	EPHB4			PEX5L		SLC7A9	TRIM56
LOC100129845	EPO			RAB6B		MAP4K1	TRIM4
SAP25	GNB2			SELT		ZFP30	MUC17
MIR4658	AGFG2			FBXO40		ZNF507	PPP1R35
hsa-mir-641	LRCH4			DNAJB11		SIRT2	GPC2
ACTN4	MCM7			GHRL		CYP2G1P	NYAP1
AKT2	SERPINE1			P2RY13		SIPA1L3	CNPY4
APLP1	PCOLCE			IL20RB		HAUS5	MBLAC1
ATP4A	PMS2P1			GPR87		PLD3	MOGAT3
BLVRB	TAF6			TLR9		ZNF345	GJC3
CAPNS1	TFR2			DCUN1D1		CLIP3	GATS
CCNE1	TRIP6			SEMA5B		LSM14A	NAT16
CD22	VGF			XRN1		GAPDHS	C7orf59
CEBPA	ZAN			WDR5B		ZBTB32	C7orf61
CEBPG	ZNF3			LZTFL1		EIF3K	UFSP1
TBCB	ZKSCAN1			PARP14		LGALS13	MIR106B
CLC	ZSCAN21			P4HTM		SERTAD3	MIR25
COX6B1	AP4M1			SLC6A20		SERTAD1	MIR93
COX7A1	MUC12			IL17RD		ZNF571	SPDYE3
CYP2A6	POP7			GRAMD1C		LSR	AZGP1P1
CYP2A7	STAG3			ROPN1		FXYD7	LOC100129845
CYP2B6	COPS6			KLHL24		FXYD5	SAP25
CYP2B7P1	FBXO24			SIDT1		RAB4B	MIR4653
ECH1	PILRB			C3orf75		PAF1	MIR4658
FBL	PILRA			SNRK		SARS2	hsa-mir-632
ETV2	ACTL6B			QRICH1		GPATCH1	hsa-mir-365-2
GPI	SRRT			PXK		SAMD4B	hsa-mir-3184
FFAR1	ZCWPW1			CMTM6		MED29	hsa-mir-144
FFAR3	C7orf43			RG9MTD1		PSENEN	ACCN1
FFAR2	MEPCE			SLC41A3		ZNF302	ALDOC
HNRNPL	SLC12A9			PIGX		LIN37	BLMH
HPN	MOSPD3			SLC25A38		SLC7A10	CPD
LGALS4	GIGYF1			ULK4		LGALS14	CRYBA1
LGALS7	CYP3A43			OXSM		ZNF492	EVI2A
LRP3	PVRIG			SLC35A5		TSHZ3	EVI2B
MAG	GAL3ST4			TMEM45A		LRFN1	FLOT2
MAP3K10	OR2AE1			FEZF2		GRAMD1A	LGALS9
NFKBIB	TSC22D4			IFT57		ZFP14	MYO1D
NPHS1	TRIM56			EBLN2		ZNF529	NF1
PEPD	TRIM4			ANO10		PRX	NOS2
FXYD1	MUC17			DALRD3		SPTBN4	OMG
FXYD3	PPP1R35			SHQ1		HAMP	PSMD11
POLR2I	GPC2			MSL2		CATSPERG	RPL23A
PSMC4	NYAP1			TBCCD1		PRODH2	CCL2
PSMD8	CNPY4			FAIM		C19orf33	CCL7
MRPS12	MBLAC1			SLC25A36		CHST8	CCL8
RPS16	MOGAT3			PBRM1		PLEKHG2	CCL11
RYR1	GJC3			ARL8B		KCTD15	SDF2
SCN1B	GATS			SETD5		PLEKHF1	SH3GL1P1
SNRPA	NAT16			DPPA4		RBM42	SH3GL1P2
SUPT5H	C7orf59			LEPREL1		LRFN3	SLC6A4
TYROBP	C7orf61			TMEM39A		IGFLR1	SUPT6H
UQCRFS1	UFSP1			ZNF654		ADCK4	TNFAIP1
USF2	MIR106B			TMEM40		CNTD2	VTN
ZFP36	MIR25			ABCF3		LOC80054	ZNF207
ZNF91	MIR93			LSG1		ITPKC	FOXN1
ZNF99	SPDYE3			ABHD10		C19orf12	KSR1
ZNF146	AZGP1P1			CHDH		WDR87	CDK5R1
MIA	LOC100129845			PARL		KIRREL2	SLC13A2
DPF1	SAP25			IL17RB		ANKRD27	UNC119
LTBP4	MIR4653			CDV3		PDCD2L	TIAF1
URI1	MIR4658			MFN1		ZNF527	GOSR1
FCGBP	hsa-mir-632			YEATS2		ZNF607	TRAF4
PDCD5	hsa-mir-365-2			IFT122		NFKBID	KIAA0100
DYRK1B	hsa-mir-3184			NGLY1		CEP89	SPAG5
NUMBL	hsa-mir-144			TBC1D23		ZNF382	SARM1
KCNK6	ACCN1			WDR52		ZNF566	SUZ12
ZNF254	ALDOC			CACNA2D3		ALKBH6	PPY2
GMFG	BLMH			DCP1A		RHPN2	PYY2
KIAA0355	CPD			GLT8D1		ZNF30	TMEM98
ZNF536	CRYBA1			TMEM111		YIF1B	POLDIP2
MLL4	EVI2A			EAF2		C19orf40	TBC1D29
UBA2	EVI2B			BRK1		TDRD12	WSB1
PAK4	FLOT2			ZNF167		ZNF461	ERAL1
TMEM147	LGALS9			MYNN		ZNF585B	SNORD4B
SPINT2	MYO1D			LMOD3		TIMM50	SNORD4A
DLL3	NF1			EIF5A2		SHKBP1	SNORD42B
POP4	NOS2			CLDND1		DMKN	SNORD42A
HCST	OMG			MUC13		DKFZp566F0947	TMEM97
UPK1A	PSMD11			SUCNR1		PPP1R14A	GIT1
SLC7A9	RPL23A			RAD18		EGLN2	PIPOX
MAP4K1	CCL2			SEMA3G		FBXO17	CRLF3
ZFP30	CCL7			MCCC1		ARHGAP33	NLK
ZNF507	CCL8			LXN		RASGRP4	RHOT1
SIRT2	CCL11			C3orf37		ZNF573	C17orf79
CYP2G1P	SDF2			MRPS22		WDR88	C17orf63
SIPA1L3	SH3GL1P1			NIT2		EID2B	ADAP2
HAUS5	SH3GL1P2			POGLUT1		WTIP	UTP6
PLD3	SLC6A4			BBX		ZNF792	NUFIP2
ZNF345	SUPT6H			KIF15		HSPB6	TAOK1
CLIP3	TNFAIP1			ADAMTS9		RINL	PHF12
LSM14A	VTN			CCNL1		FBXO27	C17orf75
GAPDHS	ZNF207			PLSCR2		C19orf47	TEFM
ZBTB32	FOXN1			PCBP4		HIPK4	ATAD5
EIF3K	KSR1			PLSCR4		ZNF420	RAB34
LGALS13	CDK5R1			PCNP		ZNF565	NSRP1
SERTAD3	SLC13A2			HRASLS		FAM98C	RNF135
SERTAD1	UNC119			MRPL47		CAPN12	RAB11FIP4
ZNF571	TIAF1			SENP7		DPY19L3	CORO6
LSR	GOSR1			ABHD6		LGALS16	SSH2
FXYD7	TRAF4			LRTM1		TTC9B	TP53I13
FXYD5	KIAA0100			C3orf14		ZNF599	IFT20
RAB4B	SPAG5			KIAA1143		FAM187B	PIGS
PAF1	SARM1			ISY1		C19orf55	SLC46A1
SARS2	SUZ12			HHATL		LOC148145	LRRC37B
GPATCH1	PPY2			HEG1		LOC148189	ABHD15
SAMD4B	PYY2			KIAA1257		ZNF98	TLCD1
MED29	TMEM98			ARHGAP31		ZNF681	SPACA3
PSENEN	POLDIP2			NCEH1		ZNF569	SGK494
ZNF302	TBC1D29			IFT80		ZNF570	SEZ6
LIN37	WSB1			KIAA1407		ZNF567	ANKRD13B
SLC7A10	ERAL1			WDR48		ZNF383	TMEM199
LGALS14	SNORD4B			LRRN1		ZNF781	PROCA1
ZNF492	SNORD4A			KIAA1524		EID2	DHRS13
TSHZ3	SNORD42B			SLC7A14		ZNF780B	LRRC37BP1
LRFN1	SNORD42A			SRPRB		LGI4	RHBDL3
GRAMD1A	TMEM97			SELK		C19orf46	C17orf108
ZFP14	GIT1			SENP2		ZNF540	KRT18P55
ZNF529	PIPOX			GNB4		ZNF675	NEK8
PRX	CRLF3			BPESC1		ZNF585A	FAM27L
SPTBN4	NLK			PROK2		GGN	FLJ36000
HAMP	RHOT1			EEFSEC		THAP8	C17orf51
CATSPERG	C17orf79			RNF123		U2AF1L4	EFCAB5
PRODH2	C17orf63			NSUN3		IL28A	TMIGD1
C19orf33	ADAP2			CIDEC		IL28B	MYO18A
CHST8	UTP6			CLSTN2		IL29	MIR144
PLEKHG2	NUFIP2			POPDC2		ZNF780A	MIR193A
KCTD15	TAOK1			RTP4		C19orf54	TBC1D3P5
PLEKHF1	PHF12			MAGEF1		LOC284395	SUZ12P
RBM42	C17orf75			ZFYVE20		SCGB2B2	MIR423
LRFN3	TEFM			KIF9		WDR62	ARGFXP2
IGFLR1	ATAD5			NFKBIZ		ZFP82	DPRXP4
ADCK4	RAB34			AZI2		LOC284408	MIR451A
CNTD2	NSRP1			ZMAT3		LOC284412	SEBOX
LOC80054	RNF135			MTMR14		HKR1	MIR632
ITPKC	RAB11FIP4			ATG3		ZNF181	MIR365B
C19orf12	CORO6			MRPS25		ZNF260	MIR3184
WDR87	SSH2			CSRNP1		ZNF546	MTRNR2L1
KIRREL2	TP53I13			GORASP1		VSTM2B	SPAG5-AS1
ANKRD27	IFT20			MFSD1		ZNF850	AA06
PDCD2L	PIGS			CCDC14		NCCRP1	MIR4523
ZNF527	SLC46A1			FNDC3B		SYCN	MIR4724
ZNF607	LRRC37B			P2RY12		LEUTX	MIR4733
NFKBID	ABHD15			CDCP1		SELV	MIR451B
CEP89	TLCD1			CCDC71		SBSN	MIR4522
ZNF382	SPACA3			NT5DC2		ZNF829	MIR4732
ZNF566	SGK494			SLC26A6		ZNF568	MIR4723
ALKBH6	SEZ6			TMEM108		RPSAP58	MIR4725
RHPN2	ANKRD13B			CRELD1		RGS9BP	hsa-mir-1270-2
ZNF30	TMEM199			CAMKV		KRTDAP	hsa-mir-1270-1
YIF1B	PROCA1			TMEM43		ZNF790	UQCRFS1
C19orf40	DHRS13			OR5H6		NUDT19	ZNF14
TDRD12	LRRC37BP1			OR5H2		ZNF793	ZNF708
ZNF461	RHBDL3			ZXDC		PAPL	ZNF43
ZNF585B	C17orf108			ZBED2		SPRED3	ZNF85
TIMM50	KRT18P55			LRRC2		LOC400684	ZNF90
SHKBP1	NEK8			FYCO1		LOC400685	ZNF91
DMKN	FAM27L			ATP13A3		LGALS17A	ZNF99
DKFZp566F0947	FLJ36000			CEP97		LOC440518	ZNF208
PPP1R14A	C17orf51			HSPBAP1		ZNF724P	ZNF254
EGLN2	EFCAB5			C3orf52		LOC643669	POP4
FBXO17	TMIGD1			VEPH1		SCGB1B2P	ZNF253
ARHGAP33	MYO18A			QTRTD1		SDHAF1	ZNF492
RASGRP4	MIR144			CCDC51		LOC644189	PLEKHF1
ZNF573	MIR193A			TBL1XR1		LOC644554	ZNF430
WDR88	TBC1D3P5			ZBBX		LGALS7B	ZNF93
EID2B	SUZ12P			ZNF385D		MIR641	ZNF486
WTIP	MIR423			LRRC31		LOC728752	ZNF682
ZNF792	ARGFXP2			CCDC48		ZNF726	ZNF257
HSPB6	DPRXP4			NEK11		LOC100101266	LOC148145
RINL	MIR451A			UBA5		LOC100128675	LOC148189
FBXO27	SEBOX			HDAC11		LOC100128682	ZNF98
C19orf47	MIR632			MAP6D1		LOC100129935	ZNF738
HIPK4	MIR365B			PHC3		SCGB2B3P	ZNF714
ZNF420	MIR3184			C3orf36		LOC100134317	ZNF681
ZNF565	MTRNR2L1			ARL14		ZNF729	ZNF676
FAM98C	SPAG5-AS1			THOC7		LOC100505835	ZNF100
CAPN12	AA06			NAA50		LOC100506469	ZNF431
DPY19L3	MIR4523			PIGZ		LOC100506930	ZNF675
LGALS16	MIR4724			CEP63		LOC100507433	ZNF626
TTC9B	MIR4733			CEP70		THEG5	LOC284395
ZNF599	MIR451B			ABTB1		MIA-RAB4B	LOC284440
FAM187B	MIR4522			WDR82		RAB4B-EGLN2	ZNF493
C19orf55	MIR4732			TMEM22		MIR4530	VSTM2B
LOC148145	MIR4723			TSEN2		LOC100631378	ZNF429
LOC148189	MIR4725			GRIP2		LOC100652909	RPSAP58
ZNF98	RAB34			OR5AC2		hsa-mir-4302	LOC400680
ZNF681	hsa-mir-1270-2			RTP3		hsa-mir-920	ZNF506
ZNF569	hsa-mir-1270-1			PARP9		ABCD2	LOC440518
ZNF570	UQCRFS1			ESYT3		BCAT1	ZNF724P
ZNF567	ZNF14			SPATA16		BICD1	LOC641367
ZNF383	ZNF708			EIF2A		DDX11	ZNF826P
ZNF781	ZNF43			B3GNT5		GYS2	ZNF726
EID2	ZNF85			C3orf20		IAPP	LOC100101266
ZNF780B	ZNF90			ID2B		ITPR2	ZNF737
LGI4	ZNF91			ARL6		KCNJ8	ZNF729
C19orf46	ZNF99			ZIC4		KRAS	MIR1270-1
ZNF540	ZNF208			ATRIP		LDHB	MIR1270-2
ZNF675	ZNF254			ACAD11		LRMP	LOC100505835
ZNF585A	POP4			IQCG		PKP2	ABCD2
GGN	ZNF253			ATP13A4		PTHLH	BICD1
THAP8	ZNF492			FYTTD1		RECQL	CNTN1
U2AF1L4	PLEKHF1			NICN1		ST8SIA1	PKP2
IL28A	ZNF430			CHCHD6		SLCO1A2	DNM1L
IL28B	ZNF93			MON1A		SOX5	YARS2
IL29	ZNF486			C3orf26		SSPN	C12orf35
ZNF780A	ZNF682			HPS3		PPFIBP1	KIF21A
C19orf54	ZNF257			ARPM1		MED21	FAM60A
LOC284395	LOC148145			JAGN1		KIAA0528	FLJ13224
SCGB2B2	LOC148189			KBTBD8		DNM1L	ALG10
WDR62	ZNF98			SLC12A8		ABCC9	SLC2A13
ZFP82	ZNF738			GHRLOS2		IPO8	LRRK2
LOC284408	ZNF714			RETNLB		SLCO1B1	FGD4
LOC284412	ZNF681			CCDC54		RASSF8	ALG10B
HKR1	ZNF676			MGC2889		STK38L	CPNE8
ZNF181	ZNF100			IL17RC		FGFR1OP2	DENND5B
ZNF260	ZNF431			ABHD14B		GOLT1B	AMN1
ZNF546	ZNF675			LRCH3		YARS2	METTL20
VSTM2B	ZNF626			MINA		ERGIC2	C12orf40
ZNF850	LOC284395			GPR128		TM7SF3	SYT10
NCCRP1	LOC284440			C3orf39		C12orf35	H3F3C
SYCN	ZNF493			DIRC2		CASC1	hsa-mir-1299
LEUTX	VSTM2B			CEP19		CCDC91	PGM5
SELV	ZNF429			EAF1		ETNK1	PIP5K1B
SBSN	RPSAP58			DCLK3		KIF21A	FAM75A7
ZNF829	LOC400680			GFM1		FAR2	ANKRD20A1
ZNF568	ZNF506			LMLN		ASUN	FAM122A
RPSAP58	LOC440518			KLHL6		CMAS	C9orf71
RGS9BP	ZNF724P			C3orf15		ARNTL2	CBWD5
KRTDAP	LOC641367			PHLDB2		KLHDC5	LOC286297
ZNF790	ZNF826P			VWA5B2		FAM60A	FOXD4L3
NUDT19	ZNF726			UCN2		MRPS35	FOXD4L4
ZNF793	LOC100101266			LOC90246		CAPRIN2	AQP7P1
PAPL	ZNF737			C3orf25		BHLHE41	KGFLP1
SPRED3	ZNF729			TMEM41A		FLJ13224	FAM74A4
LOC400684	MIR1270-1			ZNF502		PYROXD1	LOC440896
LOC400685	MIR1270-2			BOC		C12orf39	ANKRD20A3
LGALS17A	LOC100505835			FAM55C		TMTC1	LOC442421
LOC440518	ABCD2			RFT1		ALG10	CBWD3
ZNF724P	BICD1			OXNAD1		SLC2A13	FAM27A
LOC643669	CNTN1			SPSB4		LRRK2	LOC572558
SCGB1B2P	PKP2			ACPL2		FGD4	PGM5P2
SDHAF1	DNM1L			ZBTB47		ALG10B	LOC642236
LOC644189	YARS2			TMEM44		LINC00477	LOC643648
LOC644554	C12orf35			EGFEM1P		LYRM5	CBWD6
LGALS7B	KIF21A			ACTR8		CPNE8	FAM74A2
MIR641	FAM60A			CAMK2N2		IFLTD1	FOXD4L6
LOC728752	FLJ13224			CMTM7		DENND5B	FOXD4L5
ZNF726	ALG10			TXNRD3		AMN1	FAM75A5
LOC100101266	SLC2A13			OSBPL10		C12orf77	ANKRD20A4
LOC100128675	LRRK2			OSBPL11		METTL20	FOXD4L2
LOC100128682	FGD4			SLC25A26		C12orf40	LOC100132352
LOC100129935	ALG10B			ZNF501		C12orf70	FAM27C
SCGB2B3P	CPNE8			C3orf24		OVCH1	FAM27B
LOC100134317	DENND5B			LRRC58		SYT10	LOC100133920
ZNF729	AMN1			LRRC3B		REP15	hsa-mir-621
LOC100505835	METTL20			TM4SF19		H3F3C	hsa-mir-4305
LOC100506469	C12orf40			TM4SF18		TSPAN11	hsa-mir-2276
LOC100506930	SYT10			RPL39L		C12orf71	PARP4
LOC100507433	H3F3C			MED12L		MIR920	ALOX5AP
THEG5	hsa-mir-1299			CLRN1-AS1		MANSC4	ATP12A
MIA-RAB4B	PGM5			GALNTL2		LOC100287314	BRCA2
RAB4B-EGLN2	PIP5K1B			GPR62		MIR4302	CDK8
MIR4530	FAM75A7			CPNE4		LOC100506451	CDX2
LOC100631378	ANKRD20A1			CCDC58		LOC100506660	FGF9
LOC100652909	FAM122A			KCNH8		hsa-mir-887	FOXO1
hsa-mir-4302	C9orf71			DNAJC19		ADCY2	FLT1
hsa-mir-920	CBWD5			OTOL1		CDH18	FLT3
ABCD2	LOC286297			FAM3D		CTNND2	GJA3
BCAT1	FOXD4L3			ZPLD1		DAP	GJB2
BICD1	FOXD4L4			LYZL4		DNAH5	GPR12
DDX11	AQP7P1			KBTBD5		MTRR	GTF3A
GYS2	KGFLP1			TRIM71		MYO10	HMGB1
IAPP	FAM74A4			FAM131A		TRIO	PDX1
ITPR2	LOC440896			CD200R1		SEMA5A	MAB21L1
KCNJ8	ANKRD20A3			CHCHD4		2021-03-06	SMAD9
KRAS	LOC442421			ZDHHC19		BASP1	MIPEP
LDHB	CBWD3			DCBLD2		CCT5	PABPC3
LRMP	FAM27A			LRRC15		FBXL7	UBL3
PKP2	LOC572558			FAM43A		TAS2R1	RFC3
PTHLH	PGM5P2			TPRA1		FAM134B	RFXAP
RECQL	LOC642236			TMEM42		FAM105A	RNF6
ST8SIA1	LOC643648			UROC1		ANKH	RPL21
SLCO1A2	CBWD6			FAM194A		FASTKD3	SGCG
SOX5	FAM74A2			NUDT16		ROPN1L	SLC7A1
SSPN	FOXD4L6			COL6A6		FAM105B	TRPC4
PPFIBP1	FOXD4L5			GRK7		ZNF622	TUBA3C
MED21	FAM75A5			FAM172BP		C5orf49	ZMYM2
KIAA0528	ANKRD20A4			TMEM207		FAM173B	IFT88
DNM1L	FOXD4L2			METTL6		CMBL	CCNA1
ABCC9	LOC100132352			TAMM41		LOC285692	MTMR6
IPO8	FAM27C			IL17RE		LOC285696	DCLK1
SLCO1B1	FAM27B			RTP1		LOC401177	ZMYM5
RASSF8	LOC100133920			IQCF1		TAG	KL
STK38L	hsa-mir-621			GLYCTK		2021-03-11	NUPL1
FGFR1OP2	hsa-mir-4305			PPM1M		ANKRD33B	FRY
GOLT1B	hsa-mir-2276			C3orf49		GUSBP1	SLC25A15
YARS2	PARP4			SNTN		LOC729506	LHFP
ERGIC2	ALOX5AP			SYNPR		SNORD123	USPL1
TM7SF3	ATP12A			C3orf45		LOC100130744	MRPS31
C12orf35	BRCA2			RPL32P3		LOC100505738	SAP18
CASC1	CDK8			H1FOO		LOC100505806	N4BP2L2
CCDC91	CDX2			PISRT1		MIR4458	POSTN
ETNK1	FGF9			ASB14		MIR4637	GJB6
KIF21A	FOXO1			TTC14		MIR4636	HSPH1
FAR2	FLT1			DTX3L		hsa-mir-30c-1	WASF3
ASUN	FLT3			FAM19A4		ATP6V0B	EXOSC8
CMAS	GJA3			SGOL1		BMP8B	PDS5B
ARNTL2	GJB2			PP2D1		CDC20	SPG20
KLHDC5	GPR12			EFHB		COL9A2	MTUS2
FAM60A	GTF3A			LOC151658		CTPS	SACS
MRPS35	HMGB1			PPM1L		DPH2	LATS2
CAPRIN2	PDX1			WDR49		EDN2	SNORD102
BHLHE41	MAB21L1			LRRC34		FHL3	NBEA
FLJ13224	SMAD9			CPNE9		GUCA2A	ALG5
PYROXD1	MIPEP			DPPA2		GUCA2B	POLR1D
C12orf39	PABPC3			CCDC80		INPP5B	CRYL1
TMTC1	UBL3			BTLA		MPL	POMP
ALG10	RFC3			CCDC12		MTF1	UFM1
SLC2A13	RFXAP			MB21D2		MYCL1	ATP8A2
LRRK2	RNF6			PPP4R2		NDUFS5	IL17D
FGD4	RPL21			XXYLT1		NFYC	MPHOSPH8
ALG10B	SGCG			ROPN1B		YBX1	SOHLH2
LINC00477	SLC7A1			LOC152024		POU3F1	PSPC1
LYRM5	TRPC4			C3orf22		PPT1	TNFRSF19
CPNE8	TUBA3C			C3orf55		PTPRF	FAM48A
IFLTD1	ZMYM2			ZCWPW2		RLF	CENPJ
DENND5B	IFT88			CMC1		ST3GAL3	RNF17
AMN1	CCNA1			NEK10		SLC2A1	COG6
C12orf77	MTMR6			C3orf79		SLC6A9	XPO4
METTL20	DCLK1			CCDC50		TIE1	MRP63
C12orf40	ZMYM5			PYDC2		DNALI1	PROSER1
C12orf70	KL			SPICE1		B4GALT2	KATNAL1
OVCH1	NUPL1			CMTM8		PABPC4	C13orf33
SYT10	FRY			NUDT16P1		ARTN	STARD13
REP15	SLC25A15			CCDC13		KCNQ4	N4BP2L1
H3F3C	LHFP			LOC152217		IPO13	TPTE2
TSPAN11	USPL1			LOC152225		KDM4A	CG030
C12orf71	MRPS31			FGD5		RIMS3	CSNK1A1L
MIR920	SAP18			CIDECP		ZMPSTE24	RXFP2
MANSC4	N4BP2L2			CNTN4		PPIE	TEX26
LOC100287314	POSTN			IGSF11		PPIH	B3GALTL
MIR4302	GJB6			C3orf30		CAP1	STOML3
LOC100506451	HSPH1			PARP15		SF3A3	EEF1DP3
LOC100506660	WASF3			SPTSSB		EBNA1BP2	FAM123A
hsa-mir-887	EXOSC8			DNAJB8		FOXJ3	USP12
ADCY2	PDS5B			GPR156		SCMH1	MTIF3
CDH18	SPG20			XIRP1		SZT2	GSX1
CTNND2	MTUS2			RNF168		MACF1	N6AMT2
DAP	SACS			CHST13		MYCBP	SKA3
DNAH5	LATS2			PRICKLE2		HEYL	EFHA1
MTRR	SNORD102			KBTBD12		GNL2	SPATA13
MYO10	NBEA			DHX36		ZNF691	LNX2
TRIO	ALG5			HTR3C		UTP11L	ZDHHC20
SEMA5A	POLR1D			DZIP1L		HPCAL4	PAN3
2021-03-06	CRYL1			TTC21A		TRIT1	PHF2P1
BASP1	POMP			ALG1L		RHBDL2	SUGT1P3
CCT5	UFM1			C3orf67		C1orf109	SLC46A3
FBXL7	ATP8A2			KCTD6		CDCA8	ANKRD20A9P
TAS2R1	IL17D			LIPH		HIVEP3	C1QTNF9
FAM134B	MPHOSPH8			ARL13B		OXCT2	FREM2
FAM105A	SOHLH2			DHFRL1		RRAGC	LINC00442
ANKH	PSPC1			HTR3D		LEPRE1	TPTE2P6
FASTKD3	TNFRSF19			RPL22L1		SMAP2	RASL11A
ROPN1L	FAM48A			OSTalpha		MEAF6	C1QTNF9B
FAM105B	CENPJ			FBXO45		DEM1	SHISA2
ZNF622	RNF17			KLHDC8B		ELOVL1	NHLRC3
C5orf49	COG6			MUC20		ZNF643	SERTM1
FAM173B	XPO4			GABRR3		C1orf50	LINC00547
CMBL	MRP63			PTPLB		AKIRIN1	LINC00548
LOC285692	PROSER1			STT3B		YRDC	ATP5EP2
LOC285696	KATNAL1			LOC201617		PPCS	LOC440131
LOC401177	C13orf33			DNAH12		SNIP1	C1QTNF9B-AS1
TAG	STARD13			PDE12		ZC3H12A	SNORA27
2021-03-11	N4BP2L1			FAM116A		GJA9	BASP1P1
ANKRD33B	TPTE2			TIGIT		HYI	TPTE2P1
GUSBP1	CG030			LOC201651		ZMYND12	PRHOXNB
LOC729506	CSNK1A1L			C3orf58		NT5C1A	ZAR1L
SNORD123	RXFP2			SENP5		MFSD2A	TTL
LOC100130744	TEX26			KIAA2018		MED8	MIR621
LOC100505738	B3GALTL			LOC220729		ERMAP	CCDC169
LOC100505806	STOML3			ZBTB38		TMCO2	ANKRD26P3
MIR4458	EEF1DP3			CADM2		ZNF684	RPL21P28
MIR4637	FAM123A			LOC253573		C1orf122	LINC00426
MIR4636	USP12			ZNF620		TMEM125	LINC00421
hsa-mir-30c-1	MTIF3			NAALADL2		MANEAL	PAN3-AS1
ATP6V0B	GSX1			ZDHHC23		CLDN19	MIR548F5
BMP8B	N6AMT2			LOC255025		WDR65	MIR2276
CDC20	SKA3			NUP210P1		C1orf210	MIR320D1
COL9A2	EFHA1			TCTEX1D2		CCDC24	MIR4305
CTPS	SPATA13			C3orf43		CITED4	LINC00327
DPH2	LNX2			SDHAP1		SLFNL1	TEX26-AS1
EDN2	ZDHHC20			COL6A5		RSPO1	SPG20OS
FHL3	PAN3			GK5		EPHA10	CCDC169-SOHLH2
GUCA2A	PHF2P1			PLCXD2		RIMKLA	MIR4499
GUCA2B	SUGT1P3			GCET2		LOC339442	LOC100616668
INPP5B	SLC46A3			UTS2D		ZNF642	hsa-mir-125b-2
MPL	ANKRD20A9P			ALS2CL		BMP8A	hsa-let-7c
MTF1	C1QTNF9			TMIE		CCDC23	hsa-mir-3118-5
MYCL1	FREM2			LSAMP-AS3		MIR30C1	hsa-mir-3156-3
NDUFS5	LINC00442			SLC9A9		MIR30E	BAGE
NFYC	TPTE2P6			C3orf64		FLJ32224	CXADR
YBX1	RASL11A			LOC285205		FAM183A	HSPA13
POU3F1	C1QTNF9B			EPHA6		KIAA0754	NRIP1
PPT1	SHISA2			DNAJB8-AS1		SNORA55	BTG3
PTPRF	NHLRC3			FBXW12		PPIEL	USP25
RLF	SERTM1			C3orf38		CCDC30	RBM11
ST3GAL3	LINC00547			HTR3E		LOC100129924	CHODL-AS1
SLC2A1	LINC00548			ENTPD3-AS1		LOC100130557	C21orf15
SLC6A9	ATP5EP2			ZNF619		LOC100132774	C21orf91
TIE1	LOC440131			ZNF621		MIR3659	SAMSN1
DNALI1	C1QTNF9B-AS1			RABL3		LOC100507178	BAGE5
B4GALT2	SNORA27			IGSF10		GJA9-MYCBP	BAGE4
PABPC4	BASP1P1			C3orf33		ADAM6	BAGE3
ARTN	TPTE2P1			LOC285326		UGT2B17	BAGE2
KCNQ4	PRHOXNB			CCDC66		GRIK2	ANKRD30BP2
IPO13	ZAR1L			SLC9A10		LOC388692	LIPI
KDM4A	TTL			C3orf23		GSTTP1	ABCC13
RIMS3	MIR621			ZNF660		FAM106A	C21orf91-OT1
ZMPSTE24	CCDC169			FLJ39534		USP32P2	POTED
PPIE	ANKRD26P3			LOC285359		LGALS9C	LOC388813
PPIH	RPL21P28			SUMF1		ERICH1	LINC00478
CAP1	LINC00426			RPUSD3		LOC100129138	ANKRD20A11P
SF3A3	LINC00421			PRRT3		ARSJ	MIRLET7C
EBNA1BP2	PAN3-AS1			LOC285370		CSMD3	MIR125B2
FOXJ3	MIR548F5			LOC285375		GALNTL6	MIR99A
SCMH1	MIR2276			DPH3		LOC643648	MIR3156-3
SZT2	MIR320D1			C3orf70		CES1P1	C21orf37
MACF1	MIR4305			TPRG1		NKX2-1	hsa-mir-1910
MYCBP	LINC00327			LOC285401		MBIP	hsa-mir-3182
HEYL	TEX26-AS1			ILDR1		SFTA3	AFG3L1P
GNL2	SPG20OS			TRIM59		ARAP2	APRT
ZNF691	CCDC169-SOHLH2			TRIM42		KIAA1267	C16orf3
UTP11L	MIR4499			EIF4E3			CA5A
HPCAL4	LOC100616668			RAB43			CBFA2T3
TRIT1	hsa-mir-125b-2			CCDC39			CDH13
RHBDL2	hsa-let-7c			CCDC36			CDH15
C1orf109	hsa-mir-3118-5			KY			COX4I1
CDCA8	hsa-mir-3156-3			LOC339862			CYBA
HIVEP3	BAGE			LOC339874			DPEP1
OXCT2	CXADR			C3orf35			FANCA
RRAGC	HSPA13			LOC339894			FOXF1
LEPRE1	NRIP1			GADL1			FOXL1
SMAP2	BTG3			PRSS42			FOXC2
MEAF6	USP25			LOC339926			GALNS
DEM1	RBM11			LPP-AS2			GAS8
ELOVL1	CHODL-AS1			H1FX-AS1			GCSH
ZNF643	C21orf15			LOC344595			HSBP1
C1orf50	C21orf91			LRRIQ4			HSD17B2
AKIRIN1	SAMSN1			SAMD7			IRF8
YRDC	BAGE5			AADACL2			MAF
PPCS	BAGE4			GPR149			MC1R
SNIP1	BAGE3			ZNF860			MVD
ZC3H12A	BAGE2			TMPRSS7			CHMP1A
GJA9	ANKRD30BP2			CD200R1L			PLCG2
HYI	LIPI			PAQR9			RPL13
ZMYND12	ABCC13			COL6A4P1			SPG7
NT5C1A	C21orf91-OT1			LOC344887			GAN
MFSD2A	POTED			RTP2			SLC7A5
MED8	LOC388813			OSTN			CDK10
ERMAP	LINC00478			ATP13A5			MBTPS1
TMCO2	ANKRD20A11P			SOX2-OT			TAF1C
ZNF684	MIRLET7C			NME9			USP10
C1orf122	MIR125B2			WDR53			C16orf7
TMEM125	MIR99A			LNP1			KIAA0513
MANEAL	MIR3156-3			CCDC37			PIEZO1
CLDN19	C21orf37			NPHP3-AS1			ATP2C2
WDR65	hsa-mir-1910			TPRXL			CLEC3A
C1orf210	hsa-mir-3182			ANKRD18DP			MPHOSPH6
CCDC24	AFG3L1P			NMNAT3			COX4NB
CITED4	APRT			ZNF445			TUBB3
SLFNL1	C16orf3			SPATA12			PRDM7
RSPO1	CA5A			LHFPL4			TCF25
EPHA10	CBFA2T3			C3orf77			ZCCHC14
RIMKLA	CDH13			C3orf62			KIAA0182
LOC339442	CDH15			TMEM110			ATMIN
ZNF642	COX4I1			LRRC33			COTL1
BMP8A	CYBA			PRSS45			MLYCD
CCDC23	DPEP1			AMIGO3			CPNE7
MIR30C1	FANCA			ZNF662			IL17C
MIR30E	FOXF1			CDHR4			ANKRD11
FLJ32224	FOXL1			FAM212A			OSGIN1
FAM183A	FOXC2			IQCF2			GINS2
KIAA0754	GALNS			IQCF5			TRAPPC2L
SNORA55	GAS8			MUSTN1			WWOX
PPIEL	GCSH			VGLL3			BCMO1
CCDC30	HSBP1			PRR23B			NECAB2
LOC100129924	HSD17B2			PRR23C			KLHDC4
LOC100130557	IRF8			PLSCR5			DEF8
LOC100132774	MAF			ANKUB1			BANP
MIR3659	MC1R			LEKR1			ZDHHC7
LOC100507178	MVD			TMEM212			CENPN
GJA9-MYCBP	CHMP1A			VENTXP7			C16orf61
	PLCG2			LOC401052			JPH3
	RPL13			IQCF3			VAT1L
	SPG7			LOC401074			KIAA1609
	GAN			FLJ22763			WFDC1
	SLC7A5			FLJ25363			MTHFSD
	CDK10			C3orf72			DBNDD1
	MBTPS1			LOC401093			KLHL36
	TAF1C			C3orf80			FBXO31
	USP10			FLJ46066			CMIP
	C16orf7			FLJ42393			CDT1
	KIAA0513			FLJ34208			MAP1LC3B
	PIEZO1			LOC401109			DYNLRB2
	ATP2C2			OR5K2			HSDL1
	CLEC3A			OR5H14			CRISPLD2
	MPHOSPH6			OR5H15			SPIRE2
	COX4NB			OR5K3			ZNF469
	TUBB3			OR5K4			CENPBD1
	PRDM7			MIRLET7G			ZNF276
	TCF25			MIR128-2			KCNG4
	ZCCHC14			MIR135A1			SDR42E1
	KIAA0182			MIR138-1			PKD1L2
	ATMIN			MIR15B			RNF166
	COTL1			MIR16-2			C16orf46
	MLYCD			MIR191			DNAAF1
	CPNE7			MIR198			SPATA2L
	IL17C			MIR26A1			C16orf55
	ANKRD11			FAM19A1			ZC3H18
	OSGIN1			STX19			CDYL2
	GINS2			LOC440944			SLC38A8
	TRAPPC2L			FLJ33065			SLC22A31
	WWOX			TMEM89			FLJ30679
	BCMO1			IQCF6			LOC146513
	NECAB2			C3orf78			ZFPM1
	KLHDC4			LOC440970			ADAD2
	DEF8			MIR425			ADAMTS18
	BANP			ARGFX			MGC23284
	ZDHHC7			SNORA6			LINC00311
	CENPN			SNORA7A			ZNF778
	C16orf61			SNORD2			ACSF3
	JPH3			SNORA4			LINC00304
	VAT1L			TMPPE			NUDT7
	KIAA1609			TMEM30C			SNAI3
	WFDC1			LOC644714			FAM92B
	MTHFSD			ALG1L2			CTU2
	DBNDD1			LOC644990			PABPN1L
	KLHL36			LOC645206			LOC400548
	FBXO31			TXNRD3NB			LOC400550
	CMIP			TMEM14E			LOC400558
	CDT1			LOC646168			C16orf74
	MAP1LC3B			COL6A4P2			SNORD68
	DYNLRB2			SPINK8			LOC727710
	HSDL1			C3orf71			LOC732275
	CRISPLD2			LOC646498			LOC100128881
	SPIRE2			C3orf65			LOC100129617
	ZNF469			LOC646903			LOC100130015
	CENPBD1			PA2G4P4			SYCE1L
	ZNF276			LOC647107			LOC100287036
	KCNG4			GMNC			MIR1910
	SDR42E1			LOC647323			MIR3182
	PKD1L2			FLJ20518			C16orf95
	RNF166			LOC653712			MIR4720
	C16orf46			IQCJ			MIR4722
	DNAAF1			SCARNA7			OR4K5
	SPATA2L			LINC00488			OR11H2
	C16orf55			SNORA7B			OR4K1
	ZC3H18			SNORA58			OR4K15
	CDYL2			SNORA81			OR4K14
	SLC38A8			SNORD19			OR4N2
	SLC22A31			FAM86DP			OR4K2
	FLJ30679			SNORD66			OR4K13
	LOC146513			SNORD69			POTEG
	ZFPM1			MIR548A2			OR11H12
	ADAD2			MIR548A3			OR4Q3
	ADAMTS18			MIR551B			OR4M1
	MGC23284			MIR563			POTEM
	LINC00311			MIR564			LOC642426
	ZNF778			MIR567			hsa-mir-1244-2
	ACSF3			MIR568			hsa-mir-548f-3
	LINC00304			MIR569			hsa-mir-548p
	NUDT7			MIR570			hsa-mir-583
	SNAI3			GXYLT2			hsa-mir-2277
	FAM92B			SDHAP2			hsa-mir-9-2
	CTU2			FAM157A			hsa-mir-4280
	PABPN1L			FAM198A			hsa-mir-582
	LOC400548			CCR2			hsa-mir-449c
	LOC400550			FAM86HP			hsa-mir-581
	LOC400558			PRR23A			hsa-mir-1274a
	C16orf74			LOC730091			APC
	SNORD68			ESRG			TRIM23
	LOC727710			LOC100009676			ARSB
	LOC732275			SNORD19B			BHMT
	LOC100128881			LOC100125556			BTF3
	LOC100129617			MIR922			C6
	LOC100130015			MIR885			C7
	SYCE1L			MIR944			CAMK4
	LOC100287036			EGOT			CAST
	MIR1910			GHRLOS			CCNB1
	MIR3182			LOC100128023			CCNH
	C16orf95			WWTR1-AS1			CDK7
	MIR4720			LOC100128164			CDO1
	MIR4722			C3orf74			CETN3
	OR4K5			LOC100128640			CHD1
	OR11H2			NRADDP			CKMT2
	OR4K1			LOC100129480			ERCC8
	OR4K15			LOC100129550			AP3S1
	OR4K14			ZBTB20-AS1			COX7C
	OR4N2			LOC100131551			CRHBP
	OR4K2			LOC100131635			HAPLN1
	OR4K13			ZNF717			VCAN
	POTEG			LOC100132146			DMXL1
	OR11H12			LOC100132526			DHFR
	OR4Q3			BSN-AS2			EFNA5
	OR4M1			SNAR-I			F2R
	POTEM			MIR1224			F2RL1
	LOC642426			TIPARP-AS1			F2RL2
	hsa-mir-1244-2			PRSS46			FER
	hsa-mir-548f-3			LOC100287879			FGF10
	hsa-mir-548p			LOC100288428			FOXD1
	hsa-mir-583			FRG2C			GHR
	hsa-mir-2277			LOC100289361			GLRX
	hsa-mir-9-2			MIR1284			GTF2H2
	hsa-mir-4280			MIR1248			GZMA
	hsa-mir-582			MIR1280			GZMK
	hsa-mir-449c			MIR548I1			HEXB
	hsa-mir-581			MIR1324			HMGCR
	hsa-mir-1274a			MIR1226			HMGCS1
	APC			LOC100302640			HSD17B4
	TRIM23			MIR548H2			HTR1A
	ARSB			MIR711			IL6ST
	BHMT			MIR548G			ISL1
	BTF3			MIR3136			ITGA1
	C6			MIR4270			ITGA2
	C7			MIR4272			KCNN2
	CAMK4			MIR4271			KIF2A
	CAST			MIR4273			TNPO1
	CCNB1			LOC100498859			LNPEP
	CCNH			MIR3919			LOX
	CDK7			MIR3921			CD180
	CDO1			MIR3938			MAN2A1
	CETN3			MIR3714			MAP1B
	CHD1			IQCJ-SCHIP1			MCC
	CKMT2			FGD5-AS1			MEF2C
	ERCC8			LOC100505687			MAP3K1
	AP3S1			LOC100505696			MOCS2
	COX7C			KRBOX1			MSH3
	CRHBP			PVRL3-AS1			NAIP
	HAPLN1			IGSF11-AS1			NDUFS4
	VCAN			MYLK-AS1			OXCT1
	DMXL1			IQCF4			PAM
	DHFR			LOC100506994			PCSK1
	EFNA5			LOC100507032			PDE4D
	F2R			MFI2-AS1			PGGT1B
	F2RL1			LOC100507062			PIK3R1
	F2RL2			LOC100507086			PMCHL2
	FER			ADAMTS9-AS2			PPIC
	FGF10			LOC100507389			PRKAA1
	FOXD1			LOC100507391			PTGER4
	GHR			ARHGEF26-AS1			RAD17
	GLRX			LOC100507537			RASA1
	GTF2H2			LOC100507582			RASGRF2
	GZMA			ARPC4-TTLL3			RPL37
	GZMK			ABHD14A-ACY1			RPS23
	HEXB			TMEM110-MUSTN1			SEPP1
	HMGCR			NPHP3-ACAD11			SMN1
	HMGCS1			ISY1-RAB43			SMN2
	HSD17B4			TM4SF19-TCTEX1D2			SNX2
	HTR1A			MIR4793			SRP19
	IL6ST			MIR4787			TAF9
	ISL1			MIR4795			TBCA
	ITGA1			MIR4796			NR2F1
	ITGA2			MIR4797			THBS4
	KCNN2			MIR4788			XRCC4
	KIF2A			MIR4791			ZNF131
	TNPO1			MIR4790			ST8SIA4
	LNPEP			MIR548AC			REEP5
	LOX			MIR4444-1			SERF1A
	CD180			MIR4789			ENC1
	MAN2A1			MIR4443			AP3B1
	MAP1B			MIR4792			PPAP2A
	MCC			MIR4446			PDE8B
	MEF2C			MIR4442			HSPB3
	MAP3K1			LOC100652759			ATG12
	MOCS2			LUST			NREP
	MSH3						RAB9BP1
	NAIP						HOMER1
	NDUFS4						SCAMP1
	OXCT1						CARTPT
	PAM						SNCAIP
	PCSK1						TTC37
	PDE4D						ZFYVE16
	PGGT1B						PJA2
	PIK3R1						EDIL3
	PMCHL2						COL4A3BP
	PPIC						LHFPL2
	PRKAA1						CWC27
	PTGER4						CCNO
	RAD17						NSA2
	RASA1						FST
	RASGRF2						PAIP1
	RPL37						POLR3G
	RPS23						PLK2
	SEPP1						IQGAP2
	SMN1						MRPS30
	SMN2						SMA4
	SNX2						SMA5
	SRP19						ESM1
	TAF9						ADAMTS6
	TBCA						RHOBTB3
	NR2F1						ELL2
	THBS4						SV2C
	XRCC4						MRPS27
	ZNF131						PPIP5K2
	ST8SIA4						PPWD1
	REEP5						OTP
	SERF1A						SKIV2L2
	ENC1						NNT
	AP3B1						TTC33
	PPAP2A						SSBP2
	PDE8B						BHMT2
	HSPB3						TNFAIP8
	ATG12						PART1
	NREP						FAM169A
	RAB9BP1						FBXO4
	HOMER1						RNU5E-1
	SCAMP1						RNU5D-1
	CARTPT						DIMT1
	SNCAIP						SNX24
	TTC37						DMGDH
	ZFYVE16						TMED7
	PJA2						IPO11
	EDIL3						GCNT4
	COL4A3BP						PRR16
	LHFPL2						COMMD10
	CWC27						POLK
	CCNO						ERAP1
	NSA2						PELO
	FST						DHX29
	PAIP1						FLJ11235
	POLR3G						DDX4
	PLK2						SGTB
	IQGAP2						ARL15
	MRPS30						GIN1
	SMA4						AGGF1
	SMA5						WDR41
	ESM1						TRIM36
	ADAMTS6						RIOK2
	RHOBTB3						DEPDC1B
	ELL2						BDP1
	SV2C						ERBB2IP
	MRPS27						CCL28
	PPIP5K2						FEM1C
	PPWD1						NLN
	OTP						SEMA6A
	SKIV2L2						ARRDC3
	NNT						ZSWIM6
	TTC33						ANKRA2
	SSBP2						MCCC2
	BHMT2						EPB41L4A
	TNFAIP8						CENPK
	PART1						ERAP2
	FAM169A						RGNEF
	FBXO4						C5orf28
	RNU5E-1						FBXL17
	RNU5D-1						YTHDC2
	DIMT1						SLC30A5
	SNX24						CENPH
	DMGDH						GPBP1
	TMED7						PARP8
	IPO11						ANKRD55
	GCNT4						MCTP1
	PRR16						PTCD2
	COMMD10						ELOVL7
	POLK						C5orf44
	ERAP1						NUDT12
	PELO						ATG10
	DHX29						SPATA9
	FLJ11235						TSSK1B
	DDX4						FAM172A
	SGTB						GPR98
	ARL15						UTP15
	GIN1						ZCCHC9
	AGGF1						ANKRD32
	WDR41						ZBED3
	TRIM36						GFM2
	RIOK2						SPZ1
	DEPDC1B						CARD6
	BDP1						TSLP
	ERBB2IP						C5orf30
	CCL28						SLC25A46
	FEM1C						NDUFAF2
	NLN						MRPS36
	SEMA6A						ATP6AP1L
	ARRDC3						PRDM6
	ZSWIM6						FTMT
	ANKRA2						SNX18
	MCCC2						EPB41L4A-AS1
	EPB41L4A						FCHO2
	CENPK						RAB3C
	ERAP2						LYSMD3
	RGNEF						C5orf35
	C5orf28						IL31RA
	FBXL17						EMB
	YTHDC2						SLCO6A1
	SLC30A5						HEATR7B2
	CENPH						JMY
	GPBP1						ZNF474
	PARP8						POU5F2
	ANKRD55						TMEM171
	MCTP1						TMEM174
	PTCD2						POC5
	ELOVL7						STARD4
	C5orf44						WDR36
	NUDT12						ACOT12
	ATG10						SREK1
	SPATA9						SLC38A9
	TSSK1B						TMEM167A
	FAM172A						MBLAC2
	GPR98						TMEM161B
	UTP15						SRFBP1
	ZCCHC9						MARVELD2
	ANKRD32						ARSK
	ZBED3						FAM81B
	GFM2						LOC153684
	SPZ1						CCDC112
	CARD6						MIER3
	TSLP						CDC20B
	C5orf30						PAPD4
	SLC25A46						DCP2
	NDUFAF2						NIM1
	MRPS36						LIX1
	ATP6AP1L						ZNF366
	PRDM6						FAM151B
	FTMT						S100Z
	SNX18						CCDC125
	EPB41L4A-AS1						C5orf27
	FCHO2						GAPT
	RAB3C						CMYA5
	LYSMD3						AQPEP
	C5orf35						ANKRD31
	IL31RA						SERINC5
	EMB						LOC257396
	SLCO6A1						KIAA0825
	HEATR7B2						GPR150
	JMY						DTWD2
	ZNF474						NBPF22P
	POU5F2						C5orf51
	TMEM171						C5orf64
	TMEM174						RNF180
	POC5						SREK1IP1
	STARD4						RGMB
	WDR36						RFESD
	ACOT12						FAM170A
	SREK1						ANKRD34B
	SLC38A9						PLCXD3
	TMEM167A						IDAS
	MBLAC2						ACTBL2
	TMEM161B						FAM174A
	SRFBP1						MTX3
	MARVELD2						HCN1
	ARSK						SLCO4C1
	FAM81B						TICAM2
	LOC153684						C5orf34
	CCDC112						MAST4
	MIER3						RNF138P1
	CDC20B						C5orf39
	PAPD4						RGS7BP
	DCP2						MIR9-2
	NIM1						CRSP8P
	LIX1						FLJ42709
	ZNF366						GPX8
	FAM151B						FLJ35946
	S100Z						MIR449A
	CCDC125						SNORD72
	C5orf27						LOC642366
	GAPT						TMEM232
	CMYA5						C5orf43
	AQPEP						LOC644100
	ANKRD31						LOC644936
	SERINC5						LINC00461
	LOC257396						LOC647859
	KIAA0825						LOC648987
	GPR150						GUSBP3
	DTWD2						GTF2H2B
	NBPF22P						SNORA13
	C5orf51						SCARNA18
	C5orf64						SNORA47
	RNF180						MIR449B
	SREK1IP1						MIR581
	RGMB						MIR583
	RFESD						GTF2H2C
	FAM170A						LOC728342
	ANKRD34B						SERF1B
	PLCXD3						LOC728723
	IDAS						GTF2H2D
	ACTBL2						GUSBP9
	FAM174A						LOC100129716
	MTX3						CCDC152
	HCN1						LRRC70
	SLCO4C1						LOC100131067
	TICAM2						LOC100132356
	C5orf34						FAM159B
	MAST4						LOC100133050
	RNF138P1						LOC100170939
	C5orf39						LOC100272216
	RGS7BP						LOC100289230
	MIR9-2						LOC100289673
	CRSP8P						MIR1244-1
	FLJ42709						TMED7-TICAM2
	GPX8						NCRUPAR
	FLJ35946						LOC100303749
	MIR449A						MIR2277
	SNORD72						MIR449C
	LOC642366						MIR1244-3
	TMEM232						MIR1244-2
	C5orf43						MIR4280
	LOC644100						MTRNR2L2
	LOC644936						MIR3607
	LINC00461						MIR3660
	LOC647859						LOC100505678
	LOC648987						LOC100505841
	GUSBP3						LOC100505894
	GTF2H2B						LOC100506548
	SNORA13						OCLN
	SCARNA18						MIR4804
	SNORA47						MIR3977
	MIR449B						MIR4803
	MIR581						hsa-mir-3177
	MIR583						hsa-mir-662
	GTF2H2C						hsa-mir-3176
	LOC728342						ARHGDIG
	SERF1B						CLCN7
	LOC728723						HAGH
	GTF2H2D						HBA1
	GUSBP9						HBA2
	LOC100129716						HBM
	CCDC152						HBQ1
	LRRC70						HBZ
	LOC100131067						IGFALS
	LOC100132356						MPG
	FAM159B						NME3
	LOC100133050						NME4
	LOC100170939						SOLH
	LOC100272216						SSTR5
	LOC100289230						TPSAB1
	LOC100289673						UBE2I
	MIR1244-1						NPRL3
	TMED7-TICAM2						AXIN1
	NCRUPAR						RGS11
	LOC100303749						CACNA1H
	MIR2277						BAIAP3
	MIR449C						RHBDL1
	MIR1244-3						PIGQ
	MIR1244-2						RAB11FIP3
	MIR4280						IFT140
	MTRNR2L2						TELO2
	MIR3607						NUBP2
	MIR3660						MSLN
	LOC100505678						STUB1
	LOC100505841						MRPL28
	LOC100505894						MAPK8IP3
	LOC100506548						TPSD1
	OCLN						TPSG1
	MIR4804						DECR2
	MIR3977						SOX8
	MIR4803						POLR3K
	hsa-mir-3177						SEPX1
	hsa-mir-662						GNG13
	hsa-mir-3176						LUC7L
	ARHGDIG						CRAMP1L
	CLCN7						RAB40C
	HAGH						TMEM8A
	HBA1						CHTF18
	HBA2						RHBDF1
	HBM						NARFL
	HBQ1						LINC00235
	HBZ						TPSB2
	IGFALS						HS3ST6
	MPG						PDIA2
	NME3						UNKL
	NME4						LINC00254
	SOLH						LMF1
	SSTR5						FAM173A
	TPSAB1						MRPS34
	UBE2I						METRN
	NPRL3						SNRNP25
	AXIN1						TMEM204
	RGS11						FAHD1
	CACNA1H						ITFG3
	BAIAP3						WDR24
	RHBDL1						HAGHL
	PIGQ						C16orf13
	RAB11FIP3						FAM195A
	IFT140						GNPTG
	TELO2						RHOT2
	NUBP2						HN1L
	MSLN						SPSB3
	STUB1						RPUSD1
	MRPL28						C16orf42
	MAPK8IP3						WFIKKN1
	TPSD1						CCDC78
	TPSG1						C16orf11
	DECR2						FBXL16
	SOX8						LOC146336
	POLR3K						WDR90
	SEPX1						EME2
	GNG13						C16orf73
	LUC7L						NHLRC4
	CRAMP1L						C16orf91
	RAB40C						JMJD8
	TMEM8A						PRR25
	CHTF18						C1QTNF8
	RHBDF1						PTX4
	NARFL						MSLNL
	LINC00235						CCDC154
	TPSB2						MIR662
	HS3ST6						LOC100134368
	PDIA2						DDX11L10
	UNKL						MIR3177
	LINC00254						MIR3176
	LMF1						hsa-mir-922
	FAM173A						hsa-mir-570
	MRPS34						hsa-mir-3137
	METRN						hsa-mir-944
	SNRNP25						hsa-mir-28
	TMEM204						hsa-mir-1248
	FAHD1						hsa-mir-1224
	ITFG3						hsa-mir-569
	WDR24						ACTL6A
	HAGHL						AHSG
	C16orf13						APOD
	FAM195A						BCL6
	GNPTG						BDH1
	RHOT2						AP2M1
	HN1L						CLCN2
	SPSB3						CPN2
	RPUSD1						CRYGS
	C16orf42						DGKG
	WFIKKN1						DLG1
	CCDC78						DVL3
	C16orf11						ECT2
	FBXL16						EHHADH
	LOC146336						EIF4A2
	WDR90						EIF4G1
	EME2						EPHB3
	C16orf73						ETV5
	NHLRC4						FGF12
	C16orf91						GHSR
	JMJD8						GP5
	PRR25						HRG
	C1QTNF8						HES1
	PTX4						IL1RAP
	MSLNL						KNG1
	CCDC154						LPP
	MIR662						MFI2
	LOC100134368						MUC4
	DDX11L10						NDUFB5
	MIR3177						OPA1
	MIR3176						CLDN11
	hsa-mir-922						PAK2
	hsa-mir-570						PCYT1A
	hsa-mir-3137						PIK3CA
	hsa-mir-944						PLD1
	hsa-mir-28						POLR2H
	hsa-mir-1248						PPP1R2
	hsa-mir-1224						PRKCI
	hsa-mir-569						MASP1
	ACTL6A						PSMD2
	AHSG						RFC4
	APOD						SNORA63
	BCL6						RPL35A
	BDH1						TRA2B
	AP2M1						ST6GAL1
	CLCN2						SKIL
	CPN2						SLC2A2
	CRYGS						SOX2
	DGKG						SST
	DLG1						TFRC
	DVL3						THPO
	ECT2						SEC62
	EHHADH						FXR1
	EIF4A2						TP63
	EIF4G1						CHRD
	EPHB3						TNFSF10
	ETV5						EIF2B5
	FGF12						USP13
	GHSR						CLDN1
	GP5						MAP3K13
	HRG						ADIPOQ
	HES1						KIAA0226
	IL1RAP						ECE2
	KNG1						ABCC5
	LPP						TNK2
	MFI2						ALG3
	MUC4						KCNMB2
	NDUFB5						IGF2BP2
	OPA1						CLDN16
	CLDN11						NLGN1
	PAK2						NCBP2
	PCYT1A						TNIK
	PIK3CA						MCF2L2
	PLD1						ATP11B
	POLR2H						VPS8
	PPP1R2						ACAP2
	PRKCI						UBXN7
	MASP1						GPR160
	PSMD2						FETUB
	RFC4						LAMP3
	SNORA63						KCNMB3
	RPL35A						ZNF639
	TRA2B						PEX5L
	ST6GAL1						DNAJB11
	SKIL						DCUN1D1
	SLC2A2						KLHL24
	SOX2						PIGX
	SST						TBCCD1
	TFRC						LEPREL1
	THPO						ABCF3
	SEC62						LSG1
	FXR1						PARL
	TP63						MFN1
	CHRD						YEATS2
	TNFSF10						EIF5A2
	EIF2B5						MCCC1
	USP13						HRASLS
	CLDN1						MRPL47
	MAP3K13						NCEH1
	ADIPOQ						SLC7A14
	KIAA0226						SENP2
	ECE2						GNB4
	ABCC5						RTP4
	TNK2						MAGEF1
	ALG3						ZMAT3
	KCNMB2						FNDC3B
	IGF2BP2						ATP13A3
	CLDN16						TBL1XR1
	NLGN1						MAP6D1
	NCBP2						PHC3
	TNIK						PIGZ
	MCF2L2						SPATA16
	ATP11B						B3GNT5
	VPS8						IQCG
	ACAP2						ATP13A4
	UBXN7						FYTTD1
	GPR160						MGC2889
	FETUB						LRCH3
	LAMP3						CEP19
	KCNMB3						LMLN
	ZNF639						KLHL6
	PEX5L						VWA5B2
	DNAJB11						TMEM41A
	DCUN1D1						TMEM44
	KLHL24						CAMK2N2
	PIGX						TM4SF19
	TBCCD1						RPL39L
	LEPREL1						DNAJC19
	ABCF3						FAM131A
	LSG1						ZDHHC19
	PARL						LRRC15
	MFN1						FAM43A
	YEATS2						TMEM207
	EIF5A2						RTP1
	MCCC1						TTC14
	HRASLS						MB21D2
	MRPL47						XXYLT1
	NCEH1						CCDC50
	SLC7A14						PYDC2
	SENP2						LOC152217
	GNB4						RNF168
	RTP4						HTR3C
	MAGEF1						LIPH
	ZMAT3						HTR3D
	FNDC3B						RPL22L1
	ATP13A3						OSTalpha
	TBL1XR1						FBXO45
	MAP6D1						MUC20
	PHC3						SENP5
	PIGZ						LOC220729
	SPATA16						LOC253573
	B3GNT5						NAALADL2
	IQCG						TCTEX1D2
	ATP13A4						C3orf43
	FYTTD1						SDHAP1
	MGC2889						UTS2D
	LRCH3						HTR3E
	CEP19						C3orf70
	LMLN						TPRG1
	KLHL6						CCDC39
	VWA5B2						LOC339926
	TMEM41A						LPP-AS2
	TMEM44						SAMD7
	CAMK2N2						LOC344887
	TM4SF19						RTP2
	RPL39L						OSTN
	DNAJC19						ATP13A5
[truncated: 378 more rows]
