# Supplementary material for: Genomic evidence of lung carcinogenesis associated with coal smoke in Xuanwei area, China
Source: Natl Sci Rev. 2021 Aug 16;8(12):nwab152. doi: 10.1093/nsr/nwab152 (PMC8692936; doi:10.1093/nsr/nwab152)
Supplement: nwab152_Supplemental_Files [file nwab152_supplemental_files.zip › Supplementary_Table1.xlsx]

## Sheet: Sheet1
Supplementary_Table: mortality rate of lung cancer by sex in different areas in China, 2004-2005[1]
Areas	Male					Female
	Mortality (1/105)	SMRC (1/105)	SMRW (1/105)	Composition ratio (%)		Mortality (1/105)	SMRC (1/105)	SMRW (1/105)	Composition ratio (%)
All areas	41.34	28.6	39.06	24.29		19.84	12.18	16.73	19.85
Urban areas	54.92	34.4	47.35	29.34		26.62	14.86	20.46	23.75
Rural areas	34.56	25.27	34.33	21.38		16.37	10.63	14.57	17.46
Xuanwei city	98.24	89.89	118.95	56.95		83.46	76.53	102.91	60.55
SMRC, standardized mortality rate by Chinese standard population (1982’s population) ; SMRW, standardized mortality rate by world standard population (Segi’s population);
Composition ratio, Mortality of lung cancer to all types of cancer death.
Book Number: ISBN 978-7-117-12886-5/R.12887
[1] National Office for Cancer Prevention and Control, China report on cancer mortality—the third national sampling retrospective death survey[in Chinese]. Beijing: People’s Medical Publishing House, 2010: 297,301.
