# Supplementary material for: Genomic evidence of lung carcinogenesis associated with coal smoke in Xuanwei area, China
Source: Natl Sci Rev. 2021 Aug 16;8(12):nwab152. doi: 10.1093/nsr/nwab152 (PMC8692936; doi:10.1093/nsr/nwab152)
Supplement: nwab152_Supplemental_Files [file nwab152_supplemental_files.zip › Supplementary_Table3.xlsx]

## Sheet: Sheet1
Supplementary_Table3: clinical data for TLSF and TLNF cohorts
Sample_id	Cohort	Gender	Pathologic_stage	Number_pack_years_smoked	Tobacco_smoking_history
TCGA-78-7159-01	TLSF	FEMALE	Stage IA	21	4
TCGA-44-7661-01	TLSF	FEMALE	Stage IB	22	3
TCGA-97-7941-01	TLSF	FEMALE	Stage IA	22.5	3
TCGA-MP-A4T9-01	TLSF	FEMALE	Stage IIIA	24	4
TCGA-50-5941-01	TLSF	FEMALE	Stage IIIA	25	2
TCGA-73-4658-01	TLSF	FEMALE	Stage IB	25	3
TCGA-91-6835-01	TLSF	FEMALE	Stage IA	25	3
TCGA-97-7546-01	TLSF	FEMALE	Stage IA	25	3
TCGA-J2-A4AG-01	TLSF	FEMALE	Stage IA	25	3
TCGA-NJ-A55A-01	TLSF	FEMALE	Stage IB	25	3
TCGA-38-7271-01	TLSF	FEMALE	Stage IA	25	4
TCGA-44-2657-01	TLSF	FEMALE	Stage IB	25	4
TCGA-44-6775-01	TLSF	FEMALE	Stage IB	25	4
TCGA-62-A46R-01	TLSF	FEMALE	Stage IB	25	4
TCGA-64-5781-01	TLSF	FEMALE	Stage IB	25	4
TCGA-69-7973-01	TLSF	FEMALE	Stage IB	25	4
TCGA-69-A59K-01	TLSF	FEMALE	Stage IIB	25	4
TCGA-78-7145-01	TLSF	FEMALE	Stage IV	25	4
TCGA-80-5608-01	TLSF	FEMALE	Stage IA	26	2
TCGA-78-7161-01	TLSF	FEMALE	Stage IIB	27.8	4
TCGA-69-7979-01	TLSF	FEMALE	Stage IB	28	2
TCGA-05-4425-01	TLSF	FEMALE	Stage IV	28	3
TCGA-44-A47G-01	TLSF	FEMALE	Stage IA	28	4
TCGA-73-7498-01	TLSF	FEMALE	Stage IA	28	4
TCGA-MP-A4TK-01	TLSF	FEMALE	Stage IIB	28	4
TCGA-44-7670-01	TLSF	FEMALE	Stage IIA	30	2
TCGA-49-6767-01	TLSF	FEMALE	Stage IIB	30	2
TCGA-44-2655-01	TLSF	FEMALE	Stage IA	30	3
TCGA-44-4112-01	TLSF	FEMALE	Stage IB	30	3
TCGA-55-7726-01	TLSF	FEMALE	Stage IA	30	3
TCGA-91-6849-01	TLSF	FEMALE	Stage IIIA	30	3
TCGA-97-7547-01	TLSF	FEMALE	Stage IB	30	3
TCGA-97-7554-01	TLSF	FEMALE	Stage IIIA	30	3
TCGA-NJ-A4YF-01	TLSF	FEMALE	Stage IA	30	3
TCGA-4B-A93V-01	TLSF	FEMALE	Stage IA	30	4
TCGA-50-5051-01	TLSF	FEMALE	Stage IIIA	30	4
TCGA-50-5942-01	TLSF	FEMALE	Stage IA	30	4
TCGA-50-8457-01	TLSF	FEMALE	Stage IA	30	4
TCGA-55-7728-01	TLSF	FEMALE	Stage IB	30	4
TCGA-55-8205-01	TLSF	FEMALE	Stage IIA	30	4
TCGA-55-8621-01	TLSF	FEMALE	Stage IA	30	4
TCGA-69-7974-01	TLSF	FEMALE	Stage IIIA	30	4
TCGA-73-4670-01	TLSF	FEMALE	Stage IV	30	4
TCGA-99-8028-01	TLSF	FEMALE	Stage IA	30	4
TCGA-NJ-A55O-01	TLSF	FEMALE	Stage IIA	30	4
TCGA-L4-A4E5-01	TLSF	FEMALE	Stage I	33	4
TCGA-75-6211-01	TLSF	FEMALE	Stage IB	34	2
TCGA-95-7039-01	TLSF	FEMALE	Stage IIB	34	2
TCGA-97-A4M0-01	TLSF	FEMALE	Stage IB	34	4
TCGA-78-7220-01	TLSF	FEMALE	Stage IIIA	35	2
TCGA-55-A492-01	TLSF	FEMALE	Stage IA	35	3
TCGA-53-7626-01	TLSF	FEMALE	Stage IIA	35	4
TCGA-53-7813-01	TLSF	FEMALE	Stage IIIB	35	4
TCGA-55-8097-01	TLSF	FEMALE	Stage IA	35	4
TCGA-86-8056-01	TLSF	FEMALE	Stage IIIA	36	3
TCGA-55-A48X-01	TLSF	FEMALE	Stage IIA	36	4
TCGA-97-A4M3-01	TLSF	FEMALE	Stage IA	37.5	3
TCGA-38-4626-01	TLSF	FEMALE	[Discrepancy]	40	2
TCGA-55-7913-01	TLSF	FEMALE	Stage IA	40	2
TCGA-64-1679-01	TLSF	FEMALE	Stage IIIA	40	2
TCGA-75-6214-01	TLSF	FEMALE	Stage IIIA	40	2
TCGA-86-8074-01	TLSF	FEMALE	Stage IIA	40	2
TCGA-97-7938-01	TLSF	FEMALE	Stage IA	40	3
TCGA-38-4631-01	TLSF	FEMALE	Stage IB	40	4
TCGA-44-A479-01	TLSF	FEMALE	Stage IB	40	4
TCGA-49-4487-01	TLSF	FEMALE	Stage IA	40	4
TCGA-50-5931-01	TLSF	FEMALE	Stage IB	40	4
TCGA-55-A48Z-01	TLSF	FEMALE	Stage IIIB	40	4
TCGA-75-5126-01	TLSF	FEMALE	Stage IIIA	40	4
TCGA-95-7043-01	TLSF	FEMALE	Stage IA	40	4
TCGA-MP-A4TF-01	TLSF	FEMALE	Stage IIA	40	4
TCGA-NJ-A4YQ-01	TLSF	FEMALE	Stage IA	40	4
TCGA-93-7348-01	TLSF	FEMALE	Stage IA	42	4
TCGA-95-A4VN-01	TLSF	FEMALE	Stage IIA	42	4
TCGA-86-7714-01	TLSF	FEMALE	Stage IIIA	43	2
TCGA-78-8648-01	TLSF	FEMALE	Stage IIB	45	2
TCGA-78-8662-01	TLSF	FEMALE	Stage IB	45	2
TCGA-55-A491-01	TLSF	FEMALE	Stage IA	45	3
TCGA-95-A4VK-01	TLSF	FEMALE	Stage IIIA	45	3
TCGA-O1-A52J-01	TLSF	FEMALE	Stage IA	45	3
TCGA-44-6776-01	TLSF	FEMALE	Stage IA	45	4
TCGA-99-AA5R-01	TLSF	FEMALE	Stage IA	46	2
TCGA-05-4250-01	TLSF	FEMALE	Stage IIIA	47	4
TCGA-62-A46O-01	TLSF	FEMALE	Stage IB	48	2
TCGA-38-4625-01	TLSF	FEMALE	Stage IB	50	2
TCGA-44-3396-01	TLSF	FEMALE	Stage IIIA	50	2
TCGA-44-7667-01	TLSF	FEMALE	Stage IIB	50	2
TCGA-53-7624-01	TLSF	FEMALE	Stage IV	50	2
TCGA-55-8203-01	TLSF	FEMALE	Stage IA	50	2
TCGA-55-8208-01	TLSF	FEMALE	Stage IA	50	2
TCGA-64-1677-01	TLSF	FEMALE	Stage IIIA	50	2
TCGA-78-7147-01	TLSF	FEMALE	Stage IIB	50	2
TCGA-91-6836-01	TLSF	FEMALE	Stage IB	50	2
TCGA-MP-A4T4-01	TLSF	FEMALE	Stage IIB	50	2
TCGA-91-6840-01	TLSF	FEMALE	Stage IA	50	3
TCGA-MP-A4T6-01	TLSF	FEMALE	Stage IIIA	50	3
TCGA-44-A4SU-01	TLSF	FEMALE	Stage IA	50	4
TCGA-49-6743-01	TLSF	FEMALE	Stage IIIA	50	4
TCGA-49-6761-01	TLSF	FEMALE	Stage IIIA	50	4
TCGA-50-6590-01	TLSF	FEMALE	Stage IB	50	4
TCGA-55-6985-01	TLSF	FEMALE	Stage IB	50	4
TCGA-55-7724-01	TLSF	FEMALE	Stage IB	50	4
TCGA-MP-A4T7-01	TLSF	FEMALE	Stage IV	50	4
TCGA-86-6851-01	TLSF	FEMALE	Stage IIA	52	2
TCGA-99-7458-01	TLSF	FEMALE	Stage IIIA	52	4
TCGA-55-A493-01	TLSF	FEMALE	Stage IB	53	2
TCGA-44-8117-01	TLSF	FEMALE	Stage IB	54	4
TCGA-73-4668-01	TLSF	FEMALE	Stage IIB	55	4
TCGA-MP-A4TA-01	TLSF	FEMALE	Stage IA	55	4
TCGA-49-4510-01	TLSF	FEMALE	Stage IIB	55.5	2
TCGA-05-4417-01	TLSF	FEMALE	Stage IB	56	4
TCGA-44-2659-01	TLSF	FEMALE	Stage IIB	57	4
TCGA-55-8511-01	TLSF	FEMALE	Stage IB	58	2
TCGA-44-3398-01	TLSF	FEMALE	Stage IA	60	4
TCGA-49-AARQ-01	TLSF	FEMALE	Stage I	60	4
TCGA-55-6543-01	TLSF	FEMALE	Stage IA	60	4
TCGA-55-6971-01	TLSF	FEMALE	Stage IB	60	4
TCGA-55-7995-01	TLSF	FEMALE	Stage IA	60	4
TCGA-44-6777-01	TLSF	FEMALE	Stage IB	64	4
TCGA-49-4514-01	TLSF	FEMALE	Stage IA	65	3
TCGA-05-4405-01	TLSF	FEMALE	Stage IB	65	4
TCGA-83-5908-01	TLSF	FEMALE	Stage IA	69	4
TCGA-05-4398-01	TLSF	FEMALE	Stage IIIB	72	2
TCGA-49-4505-01	TLSF	FEMALE	Stage IIB	74	4
TCGA-44-6145-01	TLSF	FEMALE	Stage IA	75	4
TCGA-49-4507-01	TLSF	FEMALE	Stage IIIA	78	4
TCGA-05-4430-01	TLSF	FEMALE	Stage IB	80	4
TCGA-44-A47A-01	TLSF	FEMALE	Stage IB	80	4
TCGA-69-7980-01	TLSF	FEMALE	Stage I	80	4
TCGA-91-8499-01	TLSF	FEMALE	Stage IA	90	2
TCGA-L9-A443-01	TLSF	FEMALE	Stage IA	90	4
TCGA-S2-AA1A-01	TLSF	FEMALE	Stage IA	95	3
TCGA-55-7911-01	TLSF	FEMALE	Stage IA	96	3
TCGA-49-4506-01	TLSF	FEMALE	Stage IIB	100	2
TCGA-55-8096-01	TLSF	FEMALE	Stage IB	104	2
TCGA-J2-A4AD-01	TLSF	FEMALE	Stage IA	120	2
TCGA-49-AARO-01	TLSF	FEMALE	Stage IA	NA	2
TCGA-55-8506-01	TLSF	FEMALE	Stage IIB	NA	2
TCGA-55-8508-01	TLSF	FEMALE	Stage IIA	NA	2
TCGA-55-8510-01	TLSF	FEMALE	Stage IB	NA	2
TCGA-71-6725-01	TLSF	FEMALE	Stage IB	NA	2
TCGA-MP-A4TJ-01	TLSF	FEMALE	Stage IA	NA	2
TCGA-44-6147-01	TLSF	FEMALE	Stage IA	NA	3
TCGA-49-4488-01	TLSF	FEMALE	Stage IA	NA	3
TCGA-50-6595-01	TLSF	FEMALE	Stage IIIA	NA	3
TCGA-55-6979-01	TLSF	FEMALE	Stage IIB	NA	3
TCGA-55-6981-01	TLSF	FEMALE	Stage IIIA	NA	3
TCGA-55-7573-01	TLSF	FEMALE	Stage IA	NA	3
TCGA-55-8204-01	TLSF	FEMALE	Stage IB	NA	3
TCGA-62-A46V-01	TLSF	FEMALE	Stage IB	NA	3
TCGA-64-1681-01	TLSF	FEMALE	Stage IA	NA	3
TCGA-67-3770-01	TLSF	FEMALE	Stage IA	NA	3
TCGA-67-3773-01	TLSF	FEMALE	Stage IB	NA	3
TCGA-67-3774-01	TLSF	FEMALE	Stage IB	NA	3
TCGA-67-6217-01	TLSF	FEMALE	Stage IIA	NA	3
TCGA-91-6847-01	TLSF	FEMALE	Stage IB	NA	3
TCGA-97-8175-01	TLSF	FEMALE	Stage IB	NA	3
TCGA-38-4627-01	TLSF	FEMALE	Stage IIA	NA	4
TCGA-50-6592-01	TLSF	FEMALE	Stage IB	NA	4
TCGA-50-6593-01	TLSF	FEMALE	Stage IIIA	NA	4
TCGA-50-6594-01	TLSF	FEMALE	Stage IIIA	NA	4
TCGA-55-1595-01	TLSF	FEMALE	Stage IA	NA	4
TCGA-55-6970-01	TLSF	FEMALE	Stage IIIA	NA	4
TCGA-55-8616-01	TLSF	FEMALE	Stage IB	NA	4
TCGA-67-3771-01	TLSF	FEMALE	Stage IA	NA	4
TCGA-86-A456-01	TLSF	FEMALE	Stage IA	NA	4
TCGA-L9-A5IP-01	TLSF	FEMALE	Stage IV	NA	4
TCGA-49-AARN-01	TLSF	FEMALE	Stage IA	NA	5
TCGA-05-4402-01	TLNF	FEMALE	Stage IV	NA	1
TCGA-05-5715-01	TLNF	FEMALE	Stage IB	NA	1
TCGA-38-4628-01	TLNF	FEMALE	Stage IIB	NA	1
TCGA-38-4630-01	TLNF	FEMALE	Stage IB	NA	1
TCGA-38-6178-01	TLNF	FEMALE	Stage IIIA	NA	1
TCGA-44-2661-01	TLNF	FEMALE	Stage IA	NA	1
TCGA-44-2665-01	TLNF	FEMALE	Stage IIB	NA	1
TCGA-44-3919-01	TLNF	FEMALE	Stage IA	NA	1
TCGA-49-4501-01	TLNF	FEMALE	Stage IB	NA	1
TCGA-49-4512-01	TLNF	FEMALE	Stage IIIA	NA	1
TCGA-49-AAQV-01	TLNF	FEMALE	Stage II	NA	1
TCGA-50-6591-01	TLNF	FEMALE	Stage IV	NA	1
TCGA-50-6597-01	TLNF	FEMALE	Stage IB	NA	1
TCGA-50-6673-01	TLNF	FEMALE	Stage I	NA	1
TCGA-55-6982-01	TLNF	FEMALE	Stage IIB	NA	1
TCGA-55-6986-01	TLNF	FEMALE	Stage IB	NA	1
TCGA-55-7816-01	TLNF	FEMALE	Stage IV	NA	1
TCGA-55-8087-01	TLNF	FEMALE	Stage IB	NA	1
TCGA-55-8513-01	TLNF	FEMALE	Stage IIB	NA	1
TCGA-55-8619-01	TLNF	FEMALE	Stage IIB	NA	1
TCGA-55-A57B-01	TLNF	FEMALE	Stage IA	NA	1
TCGA-62-8394-01	TLNF	FEMALE	Stage IIIB	NA	1
TCGA-62-8395-01	TLNF	FEMALE	Stage IIB	NA	1
TCGA-62-8397-01	TLNF	FEMALE	Stage IIB	NA	1
TCGA-62-8402-01	TLNF	FEMALE	Stage IIIA	NA	1
TCGA-62-A46U-01	TLNF	FEMALE	Stage IIB	NA	1
TCGA-62-A46Y-01	TLNF	FEMALE	Stage IIIA	NA	1
TCGA-67-3772-01	TLNF	FEMALE	Stage IB	NA	1
TCGA-67-6215-01	TLNF	FEMALE	Stage IB	NA	1
TCGA-67-6216-01	TLNF	FEMALE	Stage IA	NA	1
TCGA-71-8520-01	TLNF	FEMALE	Stage IB	NA	1
TCGA-73-7499-01	TLNF	FEMALE	Stage IB	NA	1
TCGA-75-5147-01	TLNF	FEMALE	Stage IB	NA	1
TCGA-75-6203-01	TLNF	FEMALE	Stage IIIA	NA	1
TCGA-75-6205-01	TLNF	FEMALE	Stage IB	NA	1
TCGA-75-6212-01	TLNF	FEMALE	Stage IIB	NA	1
TCGA-78-7143-01	TLNF	FEMALE	Stage IB	NA	1
TCGA-78-7540-01	TLNF	FEMALE	Stage IB	NA	1
TCGA-86-7953-01	TLNF	FEMALE	Stage IA	NA	1
TCGA-86-8075-01	TLNF	FEMALE	Stage IB	NA	1
TCGA-86-8278-01	TLNF	FEMALE	Stage IIB	NA	1
TCGA-86-8280-01	TLNF	FEMALE	Stage IIA	NA	1
TCGA-86-8668-01	TLNF	FEMALE	Stage IA	NA	1
TCGA-86-8671-01	TLNF	FEMALE	Stage IIB	NA	1
TCGA-86-A4P7-01	TLNF	FEMALE	Stage IB	NA	1
TCGA-86-A4P8-01	TLNF	FEMALE	Stage IIIA	NA	1
TCGA-91-8496-01	TLNF	FEMALE	Stage IB	NA	1
TCGA-91-8497-01	TLNF	FEMALE	Stage IA	NA	1
TCGA-97-8177-01	TLNF	FEMALE	Stage IB	NA	1
TCGA-97-8547-01	TLNF	FEMALE	Stage IIIA	NA	1
TCGA-97-8552-01	TLNF	FEMALE	Stage I	NA	1
TCGA-97-A4M6-01	TLNF	FEMALE	Stage IA	NA	1
TCGA-99-8033-01	TLNF	FEMALE	Stage IV	NA	1
TCGA-J2-8192-01	TLNF	FEMALE	Stage IIA	NA	1
TCGA-J2-A4AE-01	TLNF	FEMALE	Stage IA	NA	1
TCGA-55-7914-01	TLNF	FEMALE	Stage IIA	5	2
TCGA-95-7948-01	TLNF	FEMALE	Stage IB	0.15	3
TCGA-55-7574-01	TLNF	FEMALE	Stage IB	2	4
TCGA-78-7539-01	TLNF	FEMALE	Stage IIA	2.2	3
TCGA-97-A4M1-01	TLNF	FEMALE	Stage IA	3	3
TCGA-NJ-A4YI-01	TLNF	FEMALE	Stage IIIA	3	3
TCGA-44-5645-01	TLNF	FEMALE	Stage IA	5	3
TCGA-49-4490-01	TLNF	FEMALE	Stage IIIA	5	3
TCGA-55-7283-01	TLNF	FEMALE	Stage IIIA	5	3
TCGA-75-7031-01	TLNF	FEMALE	Stage IB	5	3
TCGA-78-7146-01	TLNF	FEMALE	Stage IIIA	6	4
TCGA-55-A494-01	TLNF	FEMALE	Stage IB	7	3
TCGA-69-8253-01	TLNF	FEMALE	Stage IIA	7.8	4
TCGA-86-7954-01	TLNF	FEMALE	Stage IB	8	3
TCGA-05-4427-01	TLNF	FEMALE	Stage IIB	8	4
TCGA-L9-A444-01	TLNF	FEMALE	Stage IA	10	2
TCGA-73-4662-01	TLNF	FEMALE	Stage IA	10	3
TCGA-73-4666-01	TLNF	FEMALE	Stage IV	10	4
TCGA-78-8655-01	TLNF	FEMALE	Stage IA	10	4
TCGA-93-7347-01	TLNF	FEMALE	Stage IA	11	3
TCGA-91-6830-01	TLNF	FEMALE	Stage IIA	12	4
TCGA-L9-A8F4-01	TLNF	FEMALE	Stage IB	14	2
TCGA-78-7158-01	TLNF	FEMALE	Stage IIIB	14	4
TCGA-05-4434-01	TLNF	FEMALE	Stage IV	15	2
TCGA-80-5607-01	TLNF	FEMALE	Stage IIB	15	3
TCGA-MP-A5C7-01	TLNF	FEMALE	Stage IB	15	3
TCGA-05-4390-01	TLNF	FEMALE	Stage IB	15	4
TCGA-44-6779-01	TLNF	FEMALE	Stage IIB	15	4
TCGA-49-AARE-01	TLNF	FEMALE	Stage IA	15	4
TCGA-55-7910-01	TLNF	FEMALE	Stage IIA	15	4
TCGA-55-7725-01	TLNF	FEMALE	Stage IA	16	3
TCGA-44-5644-01	TLNF	FEMALE	Stage IB	17.5	2
TCGA-44-6774-01	TLNF	FEMALE	Stage IIIA	20	2
TCGA-44-7672-01	TLNF	FEMALE	Stage IA	20	2
TCGA-97-7553-01	TLNF	FEMALE	Stage IA	20	2
TCGA-44-3918-01	TLNF	FEMALE	Stage IA	20	3
TCGA-64-1678-01	TLNF	FEMALE	[Discrepancy]	20	3
TCGA-97-8172-01	TLNF	FEMALE	Stage IB	20	3
TCGA-J2-8194-01	TLNF	FEMALE	Stage IIB	20	3
TCGA-MP-A4TH-01	TLNF	FEMALE	Stage IA	20	3
TCGA-49-6744-01	TLNF	FEMALE	Stage IIA	20	4
TCGA-55-7281-01	TLNF	FEMALE	Stage IA	20	4
TCGA-55-8299-01	TLNF	FEMALE	Stage IA	20	4
TCGA-55-8514-01	TLNF	FEMALE	Stage IB	20	4
TCGA-78-7153-01	TLNF	FEMALE	Stage IB	20	4
TCGA-95-A4VP-01	TLNF	FEMALE	Stage IIIA	20	4
TCGA-99-8025-01	TLNF	FEMALE	Stage IIIA	20	4
